# Supplementary material for: Mitral valve transcriptome analysis in thirty-four age-matched Cavalier King Charles Spaniels with or without congestive heart failure caused by myxomatous mitral valve disease
Source: Mamm Genome. 2023 Nov 8;35(1):77–89. doi: 10.1007/s00335-023-10024-1 (PMC10884180; doi:10.1007/s00335-023-10024-1)
Supplement: Supplementary file 1 — Supplementary file1 (XLSX 30 KB) [file 335_2023_10024_MOESM1_ESM.xlsx]

## Sheet: enrichment_table_nul9_1
Mitral valve transcriptome analysis in thirty-four age-matched Cavalier King Charles Spaniels with or without myxomatous mitral valve disease
Maria J. Reimann, Signe Cremer, Liselotte Christiansen, Emil Ibragimov, Fei Gao, Susanna Cirera, Merete Fredholm, Lisbeth H. Olsen, Peter Karlskov-Mortensen
Correspondense: Peter Karlskov-Mortensen, pkm@sund.ku.dk
Supplementary Table 1: Result of functional enrichment analysis for the large network identified using STRING and a stringent confidence level.
category	description	FDR value	genes
WikiPathways	TGF-beta signaling pathway	4.27E-12	FOSB|JUND|FOS|SMAD3|ATF3|JUN|HDAC1|ITGB1|ITGB3
KEGG Pathways	ECM-receptor interaction	1.28E-7	ITGAV|VWF|LAMC2|COL4A6|ITGB1|ITGB3
KEGG Pathways	Focal adhesion	1.44E-7	ITGAV|VWF|LAMC2|JUN|COL4A6|ITGB1|ITGB3
WikiPathways	Focal adhesion	2.72E-7	ITGAV|VWF|LAMC2|JUN|COL4A6|ITGB1|ITGB3
Reactome Pathways	Extracellular matrix organization	4.47E-7	SERPINE1|ITGAV|VWF|LAMC2|COL18A1|COL4A6|ITGB1|ITGB3
Reactome Pathways	Integrin cell surface interactions	4.47E-7	ITGAV|VWF|COL18A1|COL4A6|ITGB1|ITGB3
Reactome Pathways	Laminin interactions	4.47E-7	ITGAV|LAMC2|COL18A1|COL4A6|ITGB1
Pfam	bZIP transcription factor	1.09E-6	FOSB|JUND|FOS|ATF3|JUN
Pfam	bZIP Maf transcription factor	1.09E-6	FOSB|JUND|FOS|ATF3|JUN
Pfam	Basic region leucine zipper	1.38E-6	FOSB|JUND|FOS|ATF3|JUN
Reactome Pathways	Non-integrin membrane-ECM interactions	2.57E-6	ITGAV|LAMC2|COL4A6|ITGB1|ITGB3
KEGG Pathways	PI3K-Akt signaling pathway	2.68E-6	EREG|ITGAV|VWF|LAMC2|COL4A6|ITGB1|ITGB3
KEGG Pathways	Human papillomavirus infection	2.68E-6	ITGAV|VWF|LAMC2|HDAC1|COL4A6|ITGB1|ITGB3
KEGG Pathways	Pathways in cancer	2.68E-6	ITGAV|LAMC2|FOS|SMAD3|JUN|HDAC1|COL4A6|ITGB1
Reactome Pathways	ECM proteoglycans	6.85E-6	SERPINE1|ITGAV|COL4A6|ITGB1|ITGB3
Reactome Pathways	Signaling by Receptor Tyrosine Kinases	6.93E-6	EREG|FOSB|JUND|ITGAV|LAMC2|FOS|ITGB1|ITGB3
KEGG Pathways	Osteoclast differentiation	8.5E-6	FOSB|JUND|FOS|JUN|ITGB3
Reactome Pathways	ESR-mediated signaling	9.66E-6	EREG|FOSB|JUND|FOS|JUN|HDAC1
COMPARTMENTS	Extracellular matrix	1.04E-5	SERPINE1|VWF|LAMC2|SMAD3|COL18A1|ADAMTS13|COL4A6
GO Biological Process	Extracellular matrix organization	1.18E-5	SERPINE1|ITGAV|VWF|LAMC2|COL18A1|COL4A6|ITGB1|ITGB3
TISSUES	Leukemia cell	1.7E-5	JUND|ITGAV|FOS|SMAD3|ATF3|LMNA|JUN|HDAC1|ITGB1|ITGB3
GO Biological Process	Circulatory system development	1.71E-5	SERPINE1|EREG|ITGAV|SMAD3|COL18A1|LMNA|JUN|ADAMTS6|ITGB1|ITGB3
STRING Clusters	Mixed, incl. ap-1 transcription factor, and activation of the ap-1 family of transcription factors	1.72E-5	FOSB|JUND|FOS|JUN
Reactome Pathways	Disease	1.82E-5	EREG|VWF|ADAMTS19|SMAD3|LMNA|JUN|ADAMTS13|HDAC1|ADAMTS6|ITGB1|ITGB3
InterPro Domains	Basic-leucine zipper domain	2.11E-5	FOSB|JUND|FOS|ATF3|JUN
GO Biological Process	Regulation of cell population proliferation	2.34E-5	EREG|JUND|ITGAV|LAMC2|SMAD3|ATF3|COL18A1|LMNA|JUN|HDAC1|ITGB1|ITGB3
GO Biological Process	Regulation of cell motility	2.34E-5	SERPINE1|EREG|ITGAV|LAMC2|SMAD3|COL18A1|LMNA|JUN|ITGB1|ITGB3
GO Biological Process	Angiogenesis	2.94E-5	SERPINE1|EREG|ITGAV|COL18A1|JUN|ITGB1|ITGB3
GO Biological Process	Blood vessel development	2.94E-5	SERPINE1|EREG|ITGAV|COL18A1|JUN|ADAMTS6|ITGB1|ITGB3
GO Biological Process	Tissue development	2.94E-5	EREG|ITGAV|LAMC2|FOS|SMAD3|ATF3|COL18A1|LMNA|JUN|HDAC1|ITGB1|ITGB3
GO Biological Process	Positive regulation of cell migration	3.01E-5	SERPINE1|ITGAV|LAMC2|SMAD3|COL18A1|JUN|ITGB1|ITGB3
Reactome Pathways	Estrogen-dependent gene expression	3.25E-5	FOSB|JUND|FOS|JUN|HDAC1
KEGG Pathways	Amphetamine addiction	3.33E-5	FOSB|FOS|JUN|HDAC1
COMPARTMENTS	Collagen-containing extracellular matrix	4.57E-5	SERPINE1|VWF|LAMC2|SMAD3|COL18A1|COL4A6
Reactome Pathways	Signal Transduction	4.75E-5	SERPINE1|EREG|FOSB|JUND|ITGAV|VWF|LAMC2|FOS|SMAD3|JUN|HDAC1|ITGB1|ITGB3
KEGG Pathways	Arrhythmogenic right ventricular cardiomyopathy	5.0E-5	ITGAV|LMNA|ITGB1|ITGB3
GO Cellular Component	Transcription factor ap-1 complex	5.4E-5	JUND|FOS|JUN
GO Biological Process	Regulation of cell migration	5.83E-5	SERPINE1|ITGAV|LAMC2|SMAD3|COL18A1|LMNA|JUN|ITGB1|ITGB3
KEGG Pathways	Colorectal cancer	5.94E-5	EREG|FOS|SMAD3|JUN
GO Biological Process	Anatomical structure formation involved in morphogenesis	6.53E-5	SERPINE1|EREG|ITGAV|SMAD3|COL18A1|JUN|HDAC1|ITGB1|ITGB3
KEGG Pathways	Hypertrophic cardiomyopathy	7.32E-5	ITGAV|LMNA|ITGB1|ITGB3
WikiPathways	MFAP5-mediated ovarian cancer cell motility and invasiveness	7.32E-5	ITGAV|JUN|ITGB3
WikiPathways	Focal adhesion: PI3K-Akt-mTOR-signaling pathway	7.32E-5	ITGAV|VWF|LAMC2|COL4A6|ITGB1|ITGB3
WikiPathways	TGF-beta receptor signaling in skeletal dysplasias	7.32E-5	SERPINE1|FOS|SMAD3|JUN
WikiPathways	TGF-beta receptor signaling	7.32E-5	SERPINE1|FOS|SMAD3|JUN
KEGG Pathways	IL-17 signaling pathway	7.55E-5	FOSB|JUND|FOS|JUN
KEGG Pathways	Small cell lung cancer	7.55E-5	ITGAV|LAMC2|COL4A6|ITGB1
KEGG Pathways	Dilated cardiomyopathy	7.55E-5	ITGAV|LMNA|ITGB1|ITGB3
KEGG Pathways	AGE-RAGE signaling pathway in diabetic complications	7.56E-5	SERPINE1|SMAD3|JUN|COL4A6
GO Biological Process	Positive regulation of cell population proliferation	8.21E-5	EREG|ITGAV|LAMC2|ATF3|COL18A1|JUN|HDAC1|ITGB1|ITGB3
WikiPathways	PI3K-Akt signaling pathway	8.28E-5	ITGAV|VWF|LAMC2|COL4A6|ITGB1|ITGB3
WikiPathways	Arrhythmogenic right ventricular cardiomyopathy	9.1E-5	ITGAV|LMNA|ITGB1|ITGB3
WikiPathways	MFAP5 effect on permeability and motility of endothelial cells via cytoskeleton rearrangement	9.1E-5	ITGAV|JUN|ITGB3
GO Biological Process	Tube morphogenesis	9.44E-5	SERPINE1|EREG|ITGAV|SMAD3|COL18A1|JUN|ITGB1|ITGB3
STRING Clusters	Mixed, incl. ap-1 transcription factor, and arc, c-lobe	1.4E-4	FOSB|JUND|FOS
TISSUES	Cervical carcinoma cell	1.6E-4	JUND|SMAD3|LMNA|JUN|HDAC1|ITGB1
COMPARTMENTS	Integrin complex	1.9E-4	ITGAV|VWF|ITGB1|ITGB3
WikiPathways	Small cell lung cancer	1.9E-4	ITGAV|LAMC2|COL4A6|ITGB1
KEGG Pathways	Fluid shear stress and atherosclerosis	2.1E-4	ITGAV|FOS|JUN|ITGB3
STRING Clusters	Protein complex involved in cell adhesion, and met activates ptk2 signaling	3.0E-4	ITGAV|LAMC2|ITGB1|ITGB3
Reactome Pathways	Signal transduction by L1	3.3E-4	ITGAV|ITGB1|ITGB3
Reactome Pathways	Diseases of signal transduction by growth factor receptors and second messengers	3.4E-4	EREG|VWF|SMAD3|LMNA|HDAC1|ITGB3
DISEASES	Vascular disease	3.5E-4	SERPINE1|FOSB|VWF|ADAMTS19|SMAD3|ADAMTS13
WikiPathways	Gastrin signaling pathway	3.5E-4	SERPINE1|FOS|JUN|ITGB1
WikiPathways	Hepatocyte growth factor receptor signaling	3.9E-4	FOS|JUN|ITGB1
GO Biological Process	Response to wounding	4.0E-4	EREG|VWF|SMAD3|JUN|ADAMTS13|HDAC1|ITGB3
GO Biological Process	Multicellular organismal process	4.0E-4	SERPINE1|EREG|FOSB|JUND|ITGAV|VWF|LAMC2|FOS|SMAD3|ATF3|COL18A1|LMNA|JUN|ADAMTS13|HDAC1|ADAMTS6|ITGB1|ITGB3
GO Biological Process	Response to chemical	4.2E-4	SERPINE1|EREG|FOSB|JUND|ITGAV|LAMC2|FOS|SMAD3|ATF3|COL18A1|LMNA|JUN|ADAMTS13|ITGB1|ITGB3
STRING Clusters	Collagen formation, and Defective B3GALTL causes Peters-plus syndrome (PpS)	4.6E-4	SERPINE1|ADAMTS19|ADAMTS13|ADAMTS6|COL4A6
DISEASES	Cardiovascular system disease	5.0E-4	SERPINE1|FOSB|VWF|ADAMTS19|SMAD3|LMNA|ADAMTS13
GO Biological Process	Cell-substrate adhesion	5.6E-4	ITGAV|VWF|ADAMTS13|ITGB1|ITGB3
GO Biological Process	Cellular developmental process	5.6E-4	SERPINE1|EREG|JUND|ITGAV|LAMC2|FOS|SMAD3|ATF3|COL18A1|LMNA|JUN|HDAC1|ITGB1|ITGB3
Reactome Pathways	Syndecan interactions	5.6E-4	ITGAV|ITGB1|ITGB3
COMPARTMENTS	Extracellular region	5.9E-4	SERPINE1|EREG|ITGAV|VWF|LAMC2|SMAD3|COL18A1|ADAMTS13|COL4A6|ITGB1|ITGB3
COMPARTMENTS	Extracellular exosome	5.9E-4	SERPINE1|ITGAV|VWF|COL18A1|ITGB1|ITGB3
TISSUES	Lymphocytic leukemia cell	6.1E-4	JUND|ITGAV|FOS|JUN|HDAC1|ITGB1
TISSUES	Chronic lymphocytic leukemia cell	6.1E-4	JUND|FOS|JUN|HDAC1|ITGB1
GO Biological Process	Cell development	6.6E-4	EREG|JUND|ITGAV|LAMC2|SMAD3|COL18A1|LMNA|JUN|ITGB1|ITGB3
InterPro Domains	AP-1 transcription factor	6.7E-4	FOSB|FOS|ATF3
TISSUES	Bone marrow cancer cell	6.8E-4	SMAD3|ATF3|LMNA|JUN|HDAC1|ITGB3
TISSUES	Vascular system	6.8E-4	SERPINE1|ITGAV|VWF|FOS|LMNA|ITGB1
STRING Clusters	Defective B3GALTL causes Peters-plus syndrome (PpS)	7.2E-4	ADAMTS19|ADAMTS13|ADAMTS6
GO Biological Process	Cellular response to calcium ion	8.4E-4	FOSB|JUND|FOS|JUN
Reactome Pathways	SMAD2/SMAD3:SMAD4 heterotrimer regulates transcription	8.5E-4	SERPINE1|SMAD3|HDAC1
GO Biological Process	Cell adhesion	8.6E-4	ITGAV|VWF|LAMC2|COL18A1|ADAMTS13|COL4A6|ITGB1|ITGB3
GO Biological Process	Regulation of cell death	8.6E-4	SERPINE1|ITGAV|FOS|SMAD3|ATF3|COL18A1|LMNA|JUN|HDAC1|ITGB1
GO Molecular Function	Protease binding	8.9E-4	SERPINE1|ITGAV|VWF|ITGB1|ITGB3
GO Molecular Function	Integrin binding	8.9E-4	ITGAV|VWF|ADAMTS13|ITGB1|ITGB3
STRING Clusters	Integrin domain superfamily, and hematopoietic stem cell migration to bone marrow	8.9E-4	ITGAV|ITGB1|ITGB3
GO Biological Process	Regulation of receptor biosynthetic process	9.4E-4	ITGAV|HDAC1|ITGB3
GO Biological Process	Integrin-mediated signaling pathway	0.001	ITGAV|ADAMTS13|ITGB1|ITGB3
GO Biological Process	Cell adhesion mediated by integrin	0.001	ITGAV|ITGB1|ITGB3
GO Biological Process	Regulation of apoptotic signaling pathway	0.001	SERPINE1|ITGAV|SMAD3|ATF3|LMNA|HDAC1
GO Biological Process	Response to camp	0.0011	FOSB|JUND|FOS|JUN
KEGG Pathways	Leishmaniasis	0.0011	FOS|JUN|ITGB1
WikiPathways	EGF/EGFR signaling pathway	0.0011	FOSB|JUND|FOS|JUN
Reactome Pathways	Molecules associated with elastic fibres	0.0012	ITGAV|ITGB1|ITGB3
Reactome Pathways	Defective B3GALTL causes Peters-plus syndrome (PpS)	0.0012	ADAMTS19|ADAMTS13|ADAMTS6
Reactome Pathways	O-glycosylation of TSR domain-containing proteins	0.0012	ADAMTS19|ADAMTS13|ADAMTS6
Reactome Pathways	NGF-stimulated transcription	0.0012	FOSB|JUND|FOS
WikiPathways	Hematopoietic stem cell differentiation	0.0012	FOSB|FOS|ITGB3
WikiPathways	Overlap between signal transduction pathways contributing to LMNA laminopathies	0.0012	SMAD3|LMNA|HDAC1
KEGG Pathways	Pertussis	0.0013	FOS|JUN|ITGB1
GO Biological Process	Response to stress	0.0014	SERPINE1|EREG|VWF|FOS|SMAD3|ATF3|COL18A1|LMNA|JUN|ADAMTS13|HDAC1|ITGB1|ITGB3
GO Biological Process	Wound healing	0.0014	EREG|VWF|SMAD3|ADAMTS13|HDAC1|ITGB3
GO Biological Process	Enzyme linked receptor protein signaling pathway	0.0016	EREG|ITGAV|FOS|SMAD3|JUN|COL4A6|ITGB3
GO Biological Process	Regulation of cell differentiation	0.0016	SERPINE1|EREG|JUND|ITGAV|FOS|SMAD3|JUN|HDAC1|ITGB1|ITGB3
GO Biological Process	Cellular response to organic substance	0.0016	SERPINE1|EREG|FOSB|JUND|FOS|SMAD3|ATF3|LMNA|JUN|ADAMTS13|ITGB1
GO Biological Process	Interspecies interaction between organisms	0.0017	SERPINE1|JUND|ITGAV|FOS|SMAD3|JUN|ADAMTS13|HDAC1|ITGB1|ITGB3
GO Biological Process	Formation of primary germ layer	0.0018	ITGAV|SMAD3|ITGB1|ITGB3
COMPARTMENTS	Protein-containing complex	0.0019	SERPINE1|JUND|ITGAV|VWF|LAMC2|FOS|SMAD3|ATF3|COL18A1|JUN|ADAMTS13|HDAC1|COL4A6|ITGB1|ITGB3
WikiPathways	Oncostatin M signaling pathway	0.0019	SERPINE1|JUND|FOS
WikiPathways	Circadian rhythm genes	0.0019	SERPINE1|JUND|JUN|HDAC1
GO Biological Process	Rhythmic process	0.002	SERPINE1|EREG|JUND|JUN|HDAC1
UniProt Keywords	Cell adhesion	0.0022	ITGAV|VWF|LAMC2|COL4A6|ITGB1|ITGB3
UniProt Keywords	Cleavage on pair of basic residues	0.0022	ITGAV|VWF|ADAMTS19|ADAMTS13|ADAMTS6
UniProt Keywords	Extracellular matrix	0.0022	VWF|LAMC2|ADAMTS19|ADAMTS6|COL4A6
UniProt Keywords	Integrin	0.0022	ITGAV|ITGB1|ITGB3
WikiPathways	Prolactin signaling pathway	0.0022	FOS|JUN|ITGB1
WikiPathways	Primary focal segmental glomerulosclerosis (FSGS)	0.0022	ITGAV|ITGB1|ITGB3
WikiPathways	VEGFA-VEGFR2 signaling pathway	0.0022	ITGAV|JUN|HDAC1|ITGB1|ITGB3
WikiPathways	Chromosomal and microsatellite instability in colorectal cancer	0.0022	FOS|SMAD3|JUN
COMPARTMENTS	alphav-beta3 integrin-PKCalpha complex	0.0023	ITGAV|ITGB3
COMPARTMENTS	alphav-beta3 integrin-HMGB1 complex	0.0023	ITGAV|ITGB3
GO Biological Process	Cell-matrix adhesion	0.0023	ITGAV|ADAMTS13|ITGB1|ITGB3
GO Biological Process	Negative regulation of macromolecule biosynthetic process	0.0023	EREG|FOSB|JUND|ITGAV|SMAD3|ATF3|JUN|HDAC1|ITGB3
GO Biological Process	Cell differentiation	0.0023	EREG|JUND|ITGAV|LAMC2|FOS|SMAD3|ATF3|COL18A1|LMNA|JUN|HDAC1|ITGB1|ITGB3
GO Biological Process	Heterotypic cell-cell adhesion	0.0023	ITGAV|ITGB1|ITGB3
GO Biological Process	System development	0.0023	SERPINE1|EREG|ITGAV|LAMC2|FOS|SMAD3|ATF3|COL18A1|LMNA|JUN|HDAC1|ADAMTS6|ITGB1|ITGB3
GO Biological Process	Response to stimulus	0.0023	SERPINE1|EREG|FOSB|JUND|ITGAV|VWF|LAMC2|FOS|SMAD3|ATF3|COL18A1|LMNA|JUN|ADAMTS13|HDAC1|COL4A6|ITGB1|ITGB3
GO Biological Process	Response to abiotic stimulus	0.0024	FOSB|JUND|FOS|SMAD3|COL18A1|LMNA|JUN|ITGB1
GO Biological Process	Regulation of apoptotic process	0.0024	SERPINE1|ITGAV|SMAD3|ATF3|COL18A1|LMNA|JUN|HDAC1|ITGB1
GO Biological Process	Negative regulation of low-density lipoprotein particle receptor biosynthetic process	0.0024	ITGAV|ITGB3
Reactome Pathways	Hemostasis	0.0024	SERPINE1|ITGAV|VWF|HDAC1|ITGB1|ITGB3
GO Molecular Function	RNA polymerase II cis-regulatory region sequence-specific DNA binding	0.0025	FOSB|JUND|FOS|SMAD3|ATF3|JUN|HDAC1
GO Molecular Function	DNA-binding transcription activator activity, RNA polymerase II-specific	0.0025	FOSB|JUND|FOS|SMAD3|ATF3|JUN
GO Molecular Function	Fibronectin binding	0.0025	ITGAV|ITGB1|ITGB3
GO Molecular Function	Activating transcription factor binding	0.0025	FOS|SMAD3|JUN|HDAC1
GO Molecular Function	R-SMAD binding	0.0025	FOS|SMAD3|JUN
GO Biological Process	Positive regulation of pri-mirna transcription by rna polymerase ii	0.0026	FOS|SMAD3|JUN
TISSUES	Plasma cell	0.0027	VWF|ADAMTS13|ITGB1|ITGB3
KEGG Pathways	Th17 cell differentiation	0.0027	FOS|SMAD3|JUN
KEGG Pathways	Chagas disease	0.0027	SERPINE1|FOS|JUN
GO Biological Process	Circadian rhythm	0.0028	SERPINE1|JUND|JUN|HDAC1
GO Biological Process	Response to inorganic substance	0.0028	FOSB|JUND|FOS|COL18A1|JUN|ADAMTS13
GO Biological Process	Animal organ development	0.0028	SERPINE1|EREG|LAMC2|FOS|SMAD3|ATF3|COL18A1|LMNA|JUN|HDAC1|ADAMTS6|ITGB1
GO Molecular Function	RNA polymerase II-specific DNA-binding transcription factor binding	0.0028	JUND|FOS|SMAD3|JUN|HDAC1
COMPARTMENTS	alphav-beta3 integrin-IGF-1-IGF1R complex	0.0029	ITGAV|ITGB3
GO Biological Process	Response to lipopolysaccharide	0.0029	SERPINE1|JUND|FOS|JUN|ADAMTS13
GO Biological Process	Anatomical structure development	0.003	SERPINE1|EREG|JUND|ITGAV|LAMC2|FOS|SMAD3|ATF3|COL18A1|LMNA|JUN|HDAC1|ADAMTS6|ITGB1|ITGB3
GO Biological Process	Regulation of developmental process	0.003	SERPINE1|EREG|JUND|ITGAV|FOS|SMAD3|LMNA|JUN|HDAC1|ITGB1|ITGB3
TISSUES	Digestive gland	0.003	SERPINE1|ITGAV|VWF|FOS|SMAD3|COL18A1|LMNA|JUN|ADAMTS13|HDAC1|ITGB1
InterPro Domains	ADAM cysteine-rich domain 2	0.0031	ADAMTS19|ADAMTS13|ADAMTS6
GO Molecular Function	Signaling receptor binding	0.0032	SERPINE1|EREG|JUND|ITGAV|VWF|SMAD3|ADAMTS13|ITGB1|ITGB3
WikiPathways	Androgen receptor signaling pathway	0.0032	SMAD3|JUN|HDAC1
WikiPathways	Osteopontin signaling	0.0032	ITGAV|ITGB3
WikiPathways	Corticotropin-releasing hormone signaling pathway	0.0032	FOSB|JUND|FOS
WikiPathways	Hair follicle development: cytodifferentiation - part 3 of 3	0.0032	FOSB|FOS|JUN
WikiPathways	Osteoblast signaling	0.0032	ITGAV|ITGB3
WikiPathways	Neuroinflammation	0.0032	FOS|JUN
KEGG Pathways	MAPK signaling pathway	0.0033	EREG|JUND|FOS|JUN
Reactome Pathways	Assembly of collagen fibrils and other multimeric structures	0.0034	LAMC2|COL18A1|COL4A6
GO Biological Process	Anatomical structure morphogenesis	0.0035	SERPINE1|EREG|ITGAV|LAMC2|SMAD3|COL18A1|JUN|HDAC1|ITGB1|ITGB3
GO Biological Process	Positive regulation of transcription by rna polymerase ii	0.0035	SERPINE1|FOSB|JUND|FOS|SMAD3|ATF3|JUN|HDAC1
GO Biological Process	Negative regulation of apoptotic process	0.0036	SERPINE1|ITGAV|SMAD3|LMNA|JUN|HDAC1|ITGB1
WikiPathways	Integrin-mediated cell adhesion	0.0036	ITGAV|ITGB1|ITGB3
WikiPathways	MAPK pathway in congenital thyroid cancer	0.0036	FOS|JUN
COMPARTMENTS	Ruffle membrane	0.0037	ITGAV|ITGB1|ITGB3
COMPARTMENTS	Integrin alphav-beta3 complex	0.0037	ITGAV|ITGB3
GO Biological Process	Negative regulation of signal transduction	0.0037	SERPINE1|EREG|ITGAV|SMAD3|ATF3|LMNA|HDAC1|ITGB1
GO Biological Process	Apolipoprotein a-i-mediated signaling pathway	0.0037	ITGAV|ITGB3
GO Biological Process	Negative regulation of lipoprotein metabolic process	0.0037	ITGAV|ITGB3
GO Biological Process	Regulation of extrinsic apoptotic signaling pathway	0.0037	SERPINE1|ITGAV|ATF3|LMNA
GO Biological Process	Positive regulation of cellular process	0.0038	SERPINE1|EREG|FOSB|JUND|ITGAV|LAMC2|FOS|SMAD3|ATF3|COL18A1|LMNA|JUN|HDAC1|ITGB1|ITGB3
Reactome Pathways	Signaling by BRAF and RAF fusions	0.0038	VWF|LMNA|ITGB3
GO Molecular Function	Protein-containing complex binding	0.0039	ITGAV|VWF|FOS|SMAD3|JUN|ADAMTS13|ITGB1|ITGB3
WikiPathways	Senescence and autophagy in cancer	0.0039	SERPINE1|SMAD3|JUN
HPO	Internal hemorrhage	0.0039	SERPINE1|VWF|SMAD3|LMNA|ITGB3
KEGG Pathways	Thyroid hormone signaling pathway	0.004	ITGAV|HDAC1|ITGB3
GO Cellular Component	Integrin complex	0.0041	ITGAV|ITGB1|ITGB3
GO Cellular Component	Extracellular matrix	0.0041	SERPINE1|VWF|LAMC2|COL18A1|ADAMTS13|COL4A6
GO Cellular Component	Integrin alphav-beta3 complex	0.0041	ITGAV|ITGB3
GO Cellular Component	alphav-beta3 integrin-PKCalpha complex	0.0041	ITGAV|ITGB3
GO Cellular Component	alphav-beta3 integrin-IGF-1-IGF1R complex	0.0041	ITGAV|ITGB3
GO Cellular Component	alphav-beta3 integrin-HMGB1 complex	0.0041	ITGAV|ITGB3
KEGG Pathways	Platelet activation	0.0041	VWF|ITGB1|ITGB3
GO Cellular Component	RNA polymerase II transcription regulator complex	0.0042	JUND|FOS|SMAD3|JUN
KEGG Pathways	Yersinia infection	0.0042	FOS|JUN|ITGB1
GO Molecular Function	Coreceptor activity	0.0043	ITGAV|ITGB1|ITGB3
KEGG Pathways	Relaxin signaling pathway	0.0043	FOS|JUN|COL4A6
InterPro Domains	ADAMTS/ADAMTS-like	0.0044	ADAMTS19|ADAMTS13|ADAMTS6
InterPro Domains	Integrin domain superfamily	0.0044	ITGAV|ITGB1|ITGB3
GO Biological Process	Positive regulation of multicellular organismal process	0.0045	SERPINE1|EREG|JUND|FOS|SMAD3|JUN|HDAC1|ITGB1|ITGB3
GO Biological Process	Negative regulation of cardiac muscle hypertrophy in response to stress	0.0045	SMAD3|LMNA
KEGG Pathways	Apoptosis	0.0045	FOS|LMNA|JUN
WikiPathways	Hypertrophy model	0.0045	JUND|ATF3
GO Biological Process	Response to metal ion	0.0046	FOSB|JUND|FOS|JUN|ADAMTS13
GO Biological Process	Response to external stimulus	0.0049	SERPINE1|FOSB|JUND|ITGAV|LAMC2|FOS|ATF3|JUN|ADAMTS13|ITGB3
GO Biological Process	Animal organ morphogenesis	0.0049	SERPINE1|EREG|LAMC2|SMAD3|COL18A1|JUN|HDAC1
GO Biological Process	SMAD protein signal transduction	0.005	FOS|SMAD3|JUN
Reactome Pathways	Activation of the AP-1 family of transcription factors	0.005	FOS|JUN
STRING Clusters	Integrin alpha5-beta1 complex, and integrin alphav-beta6 complex	0.005	ITGAV|ITGB1
GO Biological Process	Positive regulation of gene expression	0.0053	SERPINE1|EREG|FOSB|JUND|FOS|SMAD3|ATF3|LMNA|JUN|HDAC1
GO Molecular Function	RNA polymerase II activating transcription factor binding	0.0053	FOS|SMAD3|JUN
KEGG Pathways	Phagosome	0.0053	ITGAV|ITGB1|ITGB3
WikiPathways	Hippo-Merlin signaling dysregulation	0.0053	ITGAV|ITGB1|ITGB3
COMPARTMENTS	Basement membrane	0.0054	LAMC2|COL18A1|COL4A6
COMPARTMENTS	Extracellular space	0.0054	SERPINE1|EREG|ITGAV|VWF|COL18A1|ITGB1|ITGB3
COMPARTMENTS	Filopodium	0.0054	ITGAV|ITGB1|ITGB3
COMPARTMENTS	Integrin alphaiib-beta3 complex	0.0054	VWF|ITGB3
GO Biological Process	Response to organonitrogen compound	0.0054	EREG|FOSB|JUND|FOS|JUN|ADAMTS13|ITGB1
GO Biological Process	Positive regulation of developmental process	0.0054	SERPINE1|JUND|FOS|SMAD3|LMNA|JUN|HDAC1|ITGB1
WikiPathways	Progeria-associated lipodystrophy	0.0055	SMAD3|LMNA
GO Molecular Function	Extracellular matrix binding	0.0058	ITGAV|ITGB1|ITGB3
WikiPathways	Physiological and pathological hypertrophy of the heart	0.0058	FOS|JUN
WikiPathways	Adipogenesis	0.0058	SERPINE1|SMAD3|LMNA
WikiPathways	Blood clotting cascade	0.0058	SERPINE1|VWF
WikiPathways	Photodynamic therapy-induced NFE2L2 (NRF2) survival signaling	0.0058	FOS|JUN
WikiPathways	Hypothesized pathways in pathogenesis of cardiovascular disease	0.0058	SERPINE1|SMAD3
WikiPathways	Ebola virus pathway in host	0.0058	ITGAV|ITGB1|ITGB3
WikiPathways	Estrogen signaling pathway	0.0058	FOS|JUN
HPO	Prolonged bleeding after surgery	0.0059	SERPINE1|VWF|ITGB3
Pfam	Metallo-peptidase family M12B Reprolysin-like	0.006	ADAMTS19|ADAMTS13|ADAMTS6
GO Biological Process	Mesoderm formation	0.0064	SMAD3|ITGB1|ITGB3
GO Biological Process	Positive regulation of macromolecule biosynthetic process	0.0065	SERPINE1|EREG|FOSB|JUND|FOS|SMAD3|ATF3|JUN|HDAC1
GO Biological Process	Negative regulation of nitrogen compound metabolic process	0.0065	SERPINE1|EREG|FOSB|JUND|ITGAV|SMAD3|ATF3|JUN|HDAC1|ITGB3
UniProt Keywords	Host cell receptor for virus entry	0.0065	ITGAV|ITGB1|ITGB3
Pfam	Reprolysin (M12B) family zinc metalloprotease	0.0065	ADAMTS19|ADAMTS13|ADAMTS6
Pfam	Jun-like transcription factor	0.0065	JUND|JUN
Pfam	Metallo-peptidase family M12B Reprolysin-like	0.0065	ADAMTS19|ADAMTS13|ADAMTS6
Reactome Pathways	PECAM1 interactions	0.0065	ITGAV|ITGB3
COMPARTMENTS	Thrombospondin complex	0.0066	VWF|ADAMTS13
SMART Domains	Basic region leucin zipper	0.0069	JUND|FOS|JUN
KEGG Pathways	Hepatitis B	0.0071	FOS|SMAD3|JUN
GO Cellular Component	Collagen-containing extracellular matrix	0.0072	SERPINE1|VWF|LAMC2|COL18A1|COL4A6
GO Biological Process	Response to mechanical stimulus	0.0075	FOSB|JUND|FOS|JUN
WikiPathways	PDGFR-beta pathway	0.0075	FOS|JUN
GO Biological Process	Cell activation	0.0076	ITGAV|VWF|SMAD3|JUN|ADAMTS13|ITGB1|ITGB3
GO Biological Process	Positive regulation of cell death	0.0076	FOS|SMAD3|ATF3|COL18A1|JUN|ITGB1
GO Molecular Function	Transcription factor binding	0.0077	FOSB|JUND|FOS|SMAD3|JUN|HDAC1
WikiPathways	Cell migration and invasion through p75NTR	0.0078	JUN|ADAMTS13
WikiPathways	Hepatitis B infection	0.0078	FOS|SMAD3|JUN
WikiPathways	Myometrial relaxation and contraction pathways	0.0079	FOS|ATF3|JUN
GO Biological Process	Endoderm development	0.0081	ITGAV|SMAD3|HDAC1
GO Molecular Function	Collagen binding	0.0081	VWF|SMAD3|ITGB1
GO Cellular Component	Nuclear chromatin	0.0083	FOSB|JUND|FOS|SMAD3|ATF3|JUN|HDAC1
TISSUES	Respiratory system	0.0084	SERPINE1|FOSB|VWF|FOS|ATF3|LMNA|HDAC1|ITGB1
GO Biological Process	Positive regulation of cellular biosynthetic process	0.0085	SERPINE1|EREG|FOSB|JUND|FOS|SMAD3|ATF3|JUN|HDAC1
GO Biological Process	Response to cytokine	0.0085	EREG|JUND|FOS|SMAD3|JUN|ADAMTS13|ITGB1
WikiPathways	Host-pathogen interaction of human coronaviruses - interferon induction	0.0087	FOS|JUN
COMPARTMENTS	Lamellipodium membrane	0.0089	ITGAV|ITGB3
GO Cellular Component	Transcription regulator complex	0.0089	JUND|FOS|SMAD3|JUN|HDAC1
GO Molecular Function	Virus receptor activity	0.0089	ITGAV|ITGB1|ITGB3
GO Molecular Function	Protein binding	0.009	SERPINE1|EREG|FOSB|JUND|ITGAV|VWF|FOS|SMAD3|ATF3|COL18A1|LMNA|JUN|ADAMTS13|HDAC1|ITGB1|ITGB3
Reactome Pathways	Anchoring fibril formation	0.0091	LAMC2|COL4A6
Reactome Pathways	GRB2:SOS provides linkage to MAPK signaling for Integrins	0.0091	VWF|ITGB3
Reactome Pathways	p130Cas linkage to MAPK signaling for integrins	0.0091	VWF|ITGB3
Reactome Pathways	Platelet Adhesion to exposed collagen	0.0091	VWF|ITGB1
HPO	Vascular skin abnormality	0.0091	SERPINE1|VWF|FOS|SMAD3|LMNA|ITGB3
WikiPathways	Factors and pathways affecting insulin-like growth factor (IGF1)-Akt signaling	0.0095	SMAD3|ITGB1
WikiPathways	Host-pathogen interaction of human coronaviruses - MAPK signaling	0.0095	FOS|JUN
GO Biological Process	Negative regulation of apoptotic signaling pathway	0.0096	SERPINE1|ITGAV|LMNA|HDAC1
GO Biological Process	Response to oxygen-containing compound	0.0099	SERPINE1|EREG|FOSB|JUND|FOS|COL18A1|JUN|ADAMTS13
SMART Domains	Integrin beta subunits (N-terminal portion of extracellular region)	0.01	ITGB1|ITGB3
SMART Domains	Thrombospondin type 1 repeats	0.01	ADAMTS19|ADAMTS13|ADAMTS6
SMART Domains	Von willebrand factor (vwf) type a domain	0.01	VWF|ITGB1|ITGB3
SMART Domains	Integrins are a group of transmembrane proteins which function as extracellular matrix receptors and in cell adhesion. Integrins are ubiquitously expressed and are heterodimeric, each composed of an alpha and beta subunit. Several variations of the ...	0.01	ITGB1|ITGB3
SMART Domains	This is the beta tail domain of the Integrin protein. Integrins are receptors which are involved in cell-cell and cell-extracellular matrix interactions.	0.01	ITGB1|ITGB3
GO Biological Process	Regulation of multicellular organismal process	0.0106	SERPINE1|EREG|JUND|ITGAV|FOS|SMAD3|LMNA|JUN|HDAC1|ITGB1|ITGB3
GO Biological Process	Negative regulation of cellular metabolic process	0.0107	SERPINE1|EREG|FOSB|JUND|ITGAV|SMAD3|ATF3|JUN|HDAC1|ITGB3
GO Biological Process	Positive regulation of nitrogen compound metabolic process	0.0107	SERPINE1|EREG|FOSB|JUND|FOS|SMAD3|ATF3|LMNA|JUN|HDAC1|ITGB3
KEGG Pathways	Pathogenic Escherichia coli infection	0.0109	FOS|JUN|ITGB1
GO Biological Process	Negative regulation of macrophage derived foam cell differentiation	0.011	ITGAV|ITGB3
GO Biological Process	Eyelid development in camera-type eye	0.011	JUN|HDAC1
UniProt Keywords	Signal	0.011	SERPINE1|EREG|ITGAV|VWF|LAMC2|ADAMTS19|ADAMTS13|ADAMTS6|COL4A6|ITGB1|ITGB3
InterPro Domains	Peptidase M12B, ADAM/reprolysin	0.0112	ADAMTS19|ADAMTS13|ADAMTS6
InterPro Domains	Transcription factor Jun	0.0112	JUND|JUN
InterPro Domains	Jun-like transcription factor	0.0112	JUND|JUN
WikiPathways	Neural crest cell migration during development	0.0112	FOS|JUN
WikiPathways	IL-5 signaling pathway	0.0115	FOS|JUN
WikiPathways	PDGF pathway	0.0115	FOS|JUN
UniProt Keywords	Disulfide bond	0.0116	EREG|ITGAV|VWF|LAMC2|ADAMTS19|COL18A1|ADAMTS13|ADAMTS6|COL4A6|ITGB1|ITGB3
Pfam	Thrombospondin type 1 domain	0.0117	ADAMTS19|ADAMTS13|ADAMTS6
Pfam	Integrin beta tail domain	0.0117	ITGB1|ITGB3
Pfam	Integrin beta cytoplasmic domain	0.0117	ITGB1|ITGB3
KEGG Pathways	Proteoglycans in cancer	0.012	ITGAV|ITGB1|ITGB3
COMPARTMENTS	Platelet alpha granule	0.0121	SERPINE1|VWF|ITGB3
COMPARTMENTS	Microvillus membrane	0.0121	ITGAV|ITGB3
WikiPathways	TNF-related weak inducer of apoptosis (TWEAK) signaling pathway	0.0121	JUN|HDAC1
WikiPathways	Fas ligand pathway and stress induction of heat shock proteins	0.0121	LMNA|JUN
WikiPathways	Neural crest cell migration in cancer	0.0121	FOS|JUN
WikiPathways	IL-2 signaling pathway	0.0121	FOS|JUN
GO Biological Process	Negative regulation by host of viral transcription	0.0123	JUN|HDAC1
COMPARTMENTS	Filopodium membrane	0.0125	ITGAV|ITGB3
WikiPathways	Aryl hydrocarbon receptor pathway	0.0134	JUND|JUN
WikiPathways	Mechanoregulation and pathology of YAP/TAZ via Hippo and non-Hippo mechanisms	0.0134	ITGB1|ITGB3
HPO	Menorrhagia	0.0136	SERPINE1|VWF|ITGB3
HPO	Intracranial hemorrhage	0.0136	SERPINE1|SMAD3|LMNA|ITGB3
HPO	Abnormal cardiovascular system physiology	0.0136	SERPINE1|VWF|LAMC2|FOS|SMAD3|LMNA|ADAMTS13|ITGB3
KEGG Pathways	Regulation of actin cytoskeleton	0.0137	ITGAV|ITGB1|ITGB3
KEGG Pathways	Cocaine addiction	0.0137	FOSB|JUN
KEGG Pathways	Human T-cell leukemia virus 1 infection	0.0137	FOS|SMAD3|JUN
GO Biological Process	Regulation of body fluid levels	0.0138	SERPINE1|VWF|ADAMTS13|HDAC1|ITGB3
Pfam	Integrin beta chain VWA domain	0.0139	ITGB1|ITGB3
GO Biological Process	Transforming growth factor beta receptor signaling pathway	0.0141	FOS|SMAD3|JUN
DISEASES	Acquired von willebrand syndrome	0.0144	VWF|ADAMTS13
DISEASES	Thrombotic thrombocytopenic purpura	0.0144	VWF|ADAMTS13
DISEASES	Von willebrands disease	0.0144	VWF|ADAMTS13
DISEASES	Blood platelet disease	0.0144	VWF|ADAMTS13|ITGB3
DISEASES	Glanzmanns thrombasthenia	0.0144	VWF|ITGB3
Reactome Pathways	Downregulation of SMAD2/3:SMAD4 transcriptional activity	0.0146	SMAD3|HDAC1
Reactome Pathways	MAPK family signaling cascades	0.0146	EREG|VWF|JUN|ITGB3
Reactome Pathways	Deregulated CDK5 triggers multiple neurodegenerative pathways in Alzheimers disease models	0.0146	LMNA|JUN
WikiPathways	IL-3 signaling pathway	0.0146	FOS|JUN
WikiPathways	Photodynamic therapy-induced AP-1 survival signaling.	0.0146	FOS|JUN
WikiPathways	Hepatitis C and hepatocellular carcinoma	0.0146	SMAD3|JUN
Reactome Pathways	Platelet degranulation	0.0148	SERPINE1|VWF|ITGB3
GO Biological Process	Heart development	0.0149	SMAD3|LMNA|JUN|ADAMTS6|ITGB1
GO Cellular Component	Platelet alpha granule	0.015	SERPINE1|VWF|ITGB3
GO Cellular Component	Ruffle membrane	0.015	ITGAV|ITGB1|ITGB3
GO Cellular Component	Basement membrane	0.0152	LAMC2|COL18A1|COL4A6
Reactome Pathways	Estrogen-dependent nuclear events downstream of ESR-membrane signaling	0.0153	EREG|FOS
GO Biological Process	Aging	0.0155	SERPINE1|JUND|FOS|JUN
GO Biological Process	Positive regulation of cellular metabolic process	0.0156	SERPINE1|EREG|FOSB|JUND|FOS|SMAD3|ATF3|LMNA|JUN|HDAC1|ITGB3
GO Biological Process	Response to lipid	0.0156	SERPINE1|FOSB|JUND|FOS|JUN|ADAMTS13
InterPro Domains	Integrin beta, epidermal growth factor-like domain 1	0.0156	ITGB1|ITGB3
Pfam	Integrin plexin domain	0.0156	ITGB1|ITGB3
HPO	Abnormal venous morphology	0.0156	VWF|FOS|SMAD3|LMNA
HPO	Intervertebral disc degeneration	0.0156	SMAD3|LMNA
GO Biological Process	Regulation of neurotransmitter uptake	0.0157	ITGB1|ITGB3
STRING Clusters	ADAM cysteine-rich domain 2, and Spondin_N	0.0159	ADAMTS19|ADAMTS13
GO Biological Process	Symbiotic process	0.016	ITGAV|SMAD3|JUN|HDAC1|ITGB1|ITGB3
GO Biological Process	Striated muscle tissue development	0.0161	FOS|ATF3|LMNA|ITGB1
WikiPathways	Apoptosis-related network due to altered Notch3 in ovarian cancer	0.0161	JUND|HDAC1
GO Biological Process	Negative regulation of cellular process	0.0164	SERPINE1|EREG|FOSB|JUND|ITGAV|SMAD3|ATF3|COL18A1|LMNA|JUN|HDAC1|ITGB1|ITGB3
GO Biological Process	Negative regulation of extrinsic apoptotic signaling pathway	0.0164	SERPINE1|ITGAV|LMNA
GO Biological Process	Negative regulation of transcription, dna-templated	0.0165	EREG|FOSB|JUND|SMAD3|ATF3|JUN|HDAC1
GO Biological Process	Response to muscle stretch	0.0167	FOS|JUN
GO Cellular Component	Extracellular region	0.0168	SERPINE1|EREG|ITGAV|VWF|LAMC2|ADAMTS19|COL18A1|ADAMTS13|ADAMTS6|COL4A6|ITGB1|ITGB3
GO Cellular Component	Filopodium	0.0168	ITGAV|ITGB1|ITGB3
GO Cellular Component	Filopodium membrane	0.0168	ITGAV|ITGB3
WikiPathways	RANKL/RANK signaling pathway	0.017	FOS|JUN
Reactome Pathways	Cell surface interactions at the vascular wall	0.0172	ITGAV|ITGB1|ITGB3
GO Molecular Function	Metalloendopeptidase activity	0.0174	ADAMTS19|ADAMTS13|ADAMTS6
Reactome Pathways	Degradation of the extracellular matrix	0.0175	LAMC2|COL18A1|COL4A6
COMPARTMENTS	Fibrinogen complex	0.0176	SERPINE1|VWF
TISSUES	Placenta	0.0176	SERPINE1|VWF|SMAD3|COL18A1|LMNA|ITGB1|ITGB3
GO Biological Process	Negative regulation of transcription by rna polymerase ii	0.0181	FOSB|JUND|SMAD3|ATF3|JUN|HDAC1
GO Biological Process	Osteoblast development	0.0181	JUND|SMAD3
GO Biological Process	Negative regulation of macromolecule metabolic process	0.0182	SERPINE1|EREG|FOSB|JUND|ITGAV|SMAD3|ATF3|JUN|HDAC1|ITGB3
KEGG Pathways	Inflammatory bowel disease	0.0184	SMAD3|JUN
WikiPathways	Complement and coagulation cascades	0.0185	SERPINE1|VWF
InterPro Domains	Integrin beta subunit, cytoplasmic domain	0.0187	ITGB1|ITGB3
GO Biological Process	Cell morphogenesis involved in differentiation	0.0191	ITGAV|LAMC2|COL18A1|ITGB1|ITGB3
GO Biological Process	Transcription, dna-templated	0.0191	EREG|FOSB|JUND|FOS|JUN
GO Biological Process	Response to corticosterone	0.0191	FOSB|FOS
GO Biological Process	Cell surface receptor signaling pathway	0.0194	EREG|ITGAV|FOS|SMAD3|JUN|ADAMTS13|COL4A6|ITGB1|ITGB3
GO Biological Process	Blood coagulation	0.0194	VWF|ADAMTS13|HDAC1|ITGB3
GO Biological Process	Embryonic morphogenesis	0.0194	ITGAV|SMAD3|HDAC1|ITGB1|ITGB3
WikiPathways	T-cell antigen receptor (TCR) pathway during Staphylococcus aureus infection	0.0194	FOS|JUN
GO Molecular Function	Enzyme binding	0.0195	SERPINE1|JUND|ITGAV|VWF|SMAD3|JUN|HDAC1|ITGB1|ITGB3
GO Biological Process	Negative regulation of lipid storage	0.0197	ITGAV|ITGB3
Reactome Pathways	MET activates PTK2 signaling	0.0198	LAMC2|ITGB1
Reactome Pathways	FOXO-mediated transcription of oxidative stress, metabolic and neuronal genes	0.0198	SMAD3|HDAC1
WikiPathways	MAPK signaling pathway	0.0207	JUND|FOS|JUN
GO Cellular Component	Lamellipodium membrane	0.0208	ITGAV|ITGB3
GO Cellular Component	Microvillus membrane	0.0208	ITGAV|ITGB3
GO Cellular Component	Intracellular organelle lumen	0.0208	SERPINE1|FOSB|JUND|VWF|FOS|SMAD3|ATF3|COL18A1|LMNA|JUN|ADAMTS13|HDAC1|COL4A6|ITGB3
GO Biological Process	Positive regulation of macromolecule metabolic process	0.0209	SERPINE1|EREG|FOSB|JUND|FOS|SMAD3|ATF3|LMNA|JUN|HDAC1|ITGB3
Reactome Pathways	FCERI mediated MAPK activation	0.0211	FOS|JUN
UniProt Keywords	Secreted	0.0215	SERPINE1|EREG|VWF|LAMC2|ADAMTS19|ADAMTS13|ADAMTS6|COL4A6
InterPro Domains	Thrombospondin type-1 (TSP1) repeat	0.0219	ADAMTS19|ADAMTS13|ADAMTS6
InterPro Domains	Integrin beta subunit, VWA domain	0.0219	ITGB1|ITGB3
InterPro Domains	Integrin beta subunit, tail	0.0219	ITGB1|ITGB3
InterPro Domains	Integrin beta subunit	0.0219	ITGB1|ITGB3
InterPro Domains	Integrin beta N-terminal	0.0219	ITGB1|ITGB3
InterPro Domains	Integrin beta tail domain superfamily	0.0219	ITGB1|ITGB3
InterPro Domains	Thrombospondin type-1 (TSP1) repeat superfamily	0.0219	ADAMTS19|ADAMTS13|ADAMTS6
WikiPathways	Thyroid stimulating hormone (TSH) signaling pathway	0.0226	FOS|JUN
WikiPathways	AGE/RAGE pathway	0.0226	SMAD3|JUN
Pfam	PLAC (protease and lacunin) domain	0.0237	ADAMTS19|ADAMTS6
GO Biological Process	Platelet degranulation	0.0244	SERPINE1|VWF|ITGB3
HPO	Transient ischemic attack	0.0244	SMAD3|LMNA|ADAMTS13
GO Biological Process	Regulation of osteoblast proliferation	0.0246	ITGAV|SMAD3
WikiPathways	IL-18 signaling pathway	0.0259	FOS|ATF3|JUN
Reactome Pathways	Signaling by high-kinase activity BRAF mutants	0.026	VWF|ITGB3
GO Biological Process	Negative regulation of developmental process	0.0264	SERPINE1|EREG|ITGAV|SMAD3|ITGB1|ITGB3
GO Biological Process	Platelet activation	0.0273	VWF|ADAMTS13|ITGB3
GO Biological Process	Positive regulation of cell differentiation	0.0273	SERPINE1|JUND|FOS|SMAD3|JUN|HDAC1
GO Biological Process	Regulation of epithelial cell proliferation	0.0273	EREG|SMAD3|JUN|ITGB3
KEGG Pathways	Chronic myeloid leukemia	0.0274	SMAD3|HDAC1
GO Biological Process	Mesodermal cell differentiation	0.0275	ITGB1|ITGB3
KEGG Pathways	B cell receptor signaling pathway	0.0287	FOS|JUN
GO Biological Process	Response to endogenous stimulus	0.0289	EREG|FOSB|JUND|FOS|SMAD3|JUN|ITGB1
GO Biological Process	Regulation of wound healing	0.0289	SERPINE1|SMAD3|ITGB1
GO Biological Process	Regulation of signal transduction	0.0291	SERPINE1|EREG|ITGAV|SMAD3|ATF3|LMNA|JUN|HDAC1|ITGB1|ITGB3
HPO	Abnormal cerebral vascular morphology	0.0291	SERPINE1|SMAD3|LMNA|ADAMTS13|ITGB3
DISEASES	Thrombocytopenia	0.0296	VWF|ADAMTS13
HPO	Subcutaneous hemorrhage	0.0298	SERPINE1|VWF|SMAD3|ITGB3
Reactome Pathways	MAP2K and MAPK activation	0.0306	VWF|ITGB3
KEGG Pathways	ErbB signaling pathway	0.0307	EREG|JUN
KEGG Pathways	Complement and coagulation cascades	0.0307	SERPINE1|VWF
GO Biological Process	Learning	0.031	FOS|JUN|ITGB1
KEGG Pathways	Rheumatoid arthritis	0.0311	FOS|JUN
GO Biological Process	Negative regulation of lipid transport	0.0315	ITGAV|ITGB3
GO Biological Process	Positive regulation of apoptotic process	0.0315	SMAD3|ATF3|COL18A1|JUN|ITGB1
Reactome Pathways	Signaling by RAF1 mutants	0.0316	VWF|ITGB3
KEGG Pathways	Th1 and Th2 cell differentiation	0.0317	FOS|JUN
KEGG Pathways	PD-L1 expression and PD-1 checkpoint pathway in cancer	0.0317	FOS|JUN
Reactome Pathways	Signaling by Interleukins	0.0331	FOS|SMAD3|JUN|ITGB1
InterPro Domains	Metallopeptidase, catalytic domain superfamily	0.0332	ADAMTS19|ADAMTS13|ADAMTS6
GO Cellular Component	Extracellular space	0.0334	SERPINE1|EREG|ITGAV|VWF|LAMC2|COL18A1|ADAMTS13|COL4A6|ITGB1|ITGB3
TISSUES	Viscus	0.0334	SERPINE1|JUND|ITGAV|VWF|FOS|SMAD3|COL18A1|LMNA|JUN|ADAMTS13|HDAC1|ITGB1|ITGB3
GO Biological Process	Epithelial cell differentiation	0.0337	EREG|SMAD3|COL18A1|JUN|HDAC1
HPO	Abnormal ureter morphology	0.0338	LAMC2|COL18A1|LMNA
Reactome Pathways	Collagen chain trimerization	0.0344	COL18A1|COL4A6
GO Biological Process	Negative regulation of gene expression	0.0346	SERPINE1|EREG|FOSB|JUND|SMAD3|ATF3|JUN|HDAC1
GO Cellular Component	Receptor complex	0.0349	ITGAV|SMAD3|ITGB1|ITGB3
GO Biological Process	Regulation of immune system process	0.0352	SERPINE1|EREG|FOS|SMAD3|JUN|HDAC1|ITGB1
Reactome Pathways	Signaling by moderate kinase activity BRAF mutants	0.0354	VWF|ITGB3
Reactome Pathways	Paradoxical activation of RAF signaling by kinase inactive BRAF	0.0354	VWF|ITGB3
Reactome Pathways	Signaling downstream of RAS mutants	0.0354	VWF|ITGB3
KEGG Pathways	Endocrine resistance	0.0357	FOS|JUN
KEGG Pathways	Choline metabolism in cancer	0.0357	FOS|JUN
WikiPathways	T-cell activation SARS-CoV-2	0.0359	FOS|JUN
Reactome Pathways	Signaling by NOTCH	0.0361	SMAD3|JUN|HDAC1
Pfam	EGF-like domain	0.0369	ITGB1|ITGB3
UniProt Keywords	Metalloprotease	0.037	ADAMTS19|ADAMTS13|ADAMTS6
GO Biological Process	Negative regulation of cell population proliferation	0.0372	EREG|SMAD3|COL18A1|LMNA|JUN
GO Molecular Function	RNA polymerase II core promoter sequence-specific DNA binding	0.0373	FOS|HDAC1
KEGG Pathways	Toll-like receptor signaling pathway	0.0375	FOS|JUN
KEGG Pathways	T cell receptor signaling pathway	0.0375	FOS|JUN
KEGG Pathways	Parathyroid hormone synthesis, secretion and action	0.0375	JUND|FOS
KEGG Pathways	Amoebiasis	0.0375	LAMC2|COL4A6
KEGG Pathways	Toxoplasmosis	0.0377	LAMC2|ITGB1
WikiPathways	T-cell receptor (TCR) signaling pathway	0.0377	FOS|JUN
GO Biological Process	Gene expression	0.038	EREG|FOSB|JUND|ITGAV|FOS|SMAD3|JUN|ADAMTS13
GO Biological Process	Cellular component organization	0.038	SERPINE1|EREG|ITGAV|VWF|LAMC2|SMAD3|COL18A1|LMNA|JUN|HDAC1|COL4A6|ITGB1|ITGB3
WikiPathways	Apoptosis modulation and signaling	0.038	FOS|JUN
WikiPathways	ErbB signaling pathway	0.038	EREG|JUN
GO Biological Process	Negative regulation of protein metabolic process	0.0392	SERPINE1|ITGAV|SMAD3|ATF3|JUN|ITGB3
WikiPathways	lncRNA in canonical Wnt signaling and colorectal cancer	0.0393	ATF3|JUN
WikiPathways	Thyroid hormones production and peripheral downstream signaling effects	0.0396	ITGAV|ITGB3
HPO	Abnormality of von Willebrand factor	0.0403	VWF|ITGB3
GO Biological Process	Regulation of macromolecule biosynthetic process	0.0417	SERPINE1|EREG|FOSB|JUND|ITGAV|FOS|SMAD3|ATF3|JUN|HDAC1|ITGB3
KEGG Pathways	TNF signaling pathway	0.0417	FOS|JUN
GO Biological Process	Positive regulation of signaling receptor activity	0.043	EREG|ITGB1
HPO	Epistaxis	0.0431	SERPINE1|VWF|ITGB3
GO Biological Process	Transcription by rna polymerase ii	0.0438	FOSB|JUND|FOS|JUN
GO Biological Process	Negative regulation of cell differentiation	0.0438	EREG|ITGAV|SMAD3|ITGB1|ITGB3
WikiPathways	Neural crest differentiation	0.044	HDAC1|ITGB1
GO Biological Process	Cellular response to cadmium ion	0.0441	FOS|JUN
WikiPathways	Toll-like receptor signaling pathway	0.0459	FOS|JUN
KEGG Pathways	Cell cycle	0.0466	SMAD3|HDAC1
GO Biological Process	Regulation of signaling receptor activity	0.0467	SERPINE1|EREG|ITGB1
WikiPathways	Complement system in neuronal development and plasticity	0.047	ITGAV|ITGB3
InterPro Domains	EGF-like domain, extracellular	0.0476	ITGB1|ITGB3
InterPro Domains	Von willebrand factor a-like domain superfamily	0.0476	VWF|ITGB1|ITGB3
GO Biological Process	Regulation of transforming growth factor beta production	0.0483	ITGAV|SMAD3
InterPro Domains	Transcription factor, Skn-1-like, DNA-binding domain superfamily	0.0484	JUND|JUN
HPO	Persistent bleeding after trauma	0.0493	SERPINE1|VWF
