# Supplementary material for: Mitral valve transcriptome analysis in thirty-four age-matched Cavalier King Charles Spaniels with or without congestive heart failure caused by myxomatous mitral valve disease
Source: Mamm Genome. 2023 Nov 8;35(1):77–89. doi: 10.1007/s00335-023-10024-1 (PMC10884180; doi:10.1007/s00335-023-10024-1)
Supplement: Supplementary file 2 — Supplementary file2 (XLSX 50 KB) [file 335_2023_10024_MOESM2_ESM.xlsx]

## Sheet: enrichment_table_nul4_3(2)
Mitral valve transcriptome analysis in thirty-four age-matched Cavalier King Charles Spaniels with or without myxomatous mitral valve disease
Maria J. Reimann, Signe Cremer, Liselotte Christiansen, Emil Ibragimov, Fei Gao, Susanna Cirera, Merete Fredholm, Lisbeth H. Olsen, Peter Karlskov-Mortensen
Correspondense: Peter Karlskov-Mortensen, pkm@sund.ku.dk
Supplementary Table 2: Result of functional enrichment analysis for the large network identified using the STRING default confidence level.
category	description	FDR value	genes
GO Biological Process	Regulation of cell population proliferation	3.2E-8	EREG|ALDH1A2|MAPK3|IL1B|LAMC2|EGF|EGFR|TNFSF4|MLXIPL|MXI1|TSLP|ATF3|COL18A1|DUSP10|LMNA|IL6|NPPC|TNF|AKT1|ITGB3
GO Biological Process	Positive regulation of cell population proliferation	3.36E-8	EREG|ALDH1A2|MAPK3|IL1B|LAMC2|EGF|EGFR|TNFSF4|MLXIPL|TSLP|ATF3|COL18A1|IL6|TNF|AKT1|ITGB3
Reactome Pathways	Estrogen-dependent nuclear events downstream of ESR-membrane signaling	4.37E-8	EREG|MAPK3|EGF|EGFR|FOS|AKT1
KEGG Pathways	Fluid shear stress and atherosclerosis	6.76E-8	IL1B|FOS|IL1R2|ASS1|NPPC|TNF|AKT1|ITGB3
KEGG Pathways	HIF-1 signaling pathway	1.91E-7	SERPINE1|GAPDH|MAPK3|EGF|EGFR|IL6|AKT1
KEGG Pathways	PI3K-Akt signaling pathway	1.91E-7	EREG|VWF|MAPK3|LAMC2|EGF|EGFR|COL4A6|IL6|AKT1|ITGB3
KEGG Pathways	TNF signaling pathway	1.91E-7	MAPK3|IL1B|BAG4|FOS|IL6|TNF|AKT1
KEGG Pathways	AGE-RAGE signaling pathway in diabetic complications	1.91E-7	SERPINE1|MAPK3|IL1B|COL4A6|IL6|TNF|AKT1
KEGG Pathways	Chagas disease	1.91E-7	SERPINE1|MAPK3|IL1B|FOS|IL6|TNF|AKT1
KEGG Pathways	MAPK signaling pathway	1.98E-7	EREG|MAPK3|IL1B|EGF|EGFR|FOS|DUSP10|TNF|AKT1
KEGG Pathways	Osteoclast differentiation	2.03E-7	FOSB|MAPK3|IL1B|FOS|TNF|AKT1|ITGB3
KEGG Pathways	Focal adhesion	2.03E-7	VWF|MAPK3|LAMC2|EGF|EGFR|COL4A6|AKT1|ITGB3
GO Biological Process	Regulation of cell motility	3.64E-7	SERPINE1|EREG|MAPK3|IL1B|LAMC2|EGF|EGFR|BAG4|COL18A1|DUSP10|LMNA|IL6|TNF|AKT1|ITGB3
COMPARTMENTS	Collagen-containing extracellular matrix	3.79E-7	SERPINE1|VWF|IL1B|LAMC2|COL17A1|COL18A1|COL4A6|IL6|TNF
KEGG Pathways	Human papillomavirus infection	3.85E-7	VWF|MAPK3|LAMC2|EGF|EGFR|COL4A6|TNF|AKT1|ITGB3
KEGG Pathways	Colorectal cancer	5.17E-7	EREG|MAPK3|EGF|EGFR|FOS|AKT1
GO Biological Process	Positive regulation of cell migration	5.39E-7	SERPINE1|MAPK3|IL1B|LAMC2|EGF|EGFR|BAG4|COL18A1|IL6|TNF|AKT1|ITGB3
GO Biological Process	Regulation of cell migration	6.49E-7	SERPINE1|MAPK3|IL1B|LAMC2|EGF|EGFR|BAG4|COL18A1|DUSP10|LMNA|IL6|TNF|AKT1|ITGB3
GO Biological Process	Response to lipopolysaccharide	6.49E-7	SERPINE1|MAPK3|IL1B|TNFSF4|FOS|DUSP10|ASS1|IL6|TNF|AKT1
WikiPathways	Hematopoietic stem cell differentiation	7.11E-7	FOSB|IL1B|FOS|MXI1|IL6|ITGB3
WikiPathways	MAPK signaling pathway	7.11E-7	MAPK3|IL1B|EGF|EGFR|FOS|IL1R2|DUSP10|TNF|AKT1
KEGG Pathways	IL-17 signaling pathway	9.08E-7	FOSB|MAPK3|IL1B|FOS|IL6|TNF
WikiPathways	Focal adhesion	1.01E-6	VWF|MAPK3|LAMC2|EGF|EGFR|COL4A6|AKT1|ITGB3
COMPARTMENTS	Extracellular region	1.28E-6	SERPINE1|GAPDH|EREG|NTS|VWF|IL1B|LAMC2|EGF|EGFR|TNFSF4|KLK4|TSLP|COL17A1|COL18A1|COL4A6|IL6|NPPC|TNF|ITGB3
KEGG Pathways	Toll-like receptor signaling pathway	1.34E-6	MAPK3|IL1B|FOS|IL6|TNF|AKT1
KEGG Pathways	Amoebiasis	1.34E-6	IL1B|LAMC2|IL1R2|COL4A6|IL6|TNF
GO Biological Process	Response to oxygen-containing compound	1.35E-6	SERPINE1|EREG|FOSB|ALDH1A2|MAPK3|IL1B|EGFR|TNFSF4|FOS|MLXIPL|COL18A1|DUSP10|ASS1|IL6|NPPC|TNF|AKT1
GO Biological Process	Positive regulation of cellular process	1.36E-6	GPRC5A|SERPINE1|GAPDH|RDH10|EREG|FOSB|ALDH1A2|MAPK3|IL1B|LAMC2|EGF|EGFR|TNFSF4|BAG4|FOS|MLXIPL|TSLP|ATF3|COL18A1|DUSP10|LMNA|ASS1|PTPRD|IL6|NPPC|TNF|AKT1|ITGB3|TPPP3
GO Biological Process	Cellular response to organic substance	1.55E-6	SERPINE1|GAPDH|EREG|FOSB|ALDH1A2|MAPK3|IL1B|EGFR|TNFSF4|BAG4|FOS|MLXIPL|IL1R2|TSLP|ATF3|LMNA|ASS1|IL6|TNF|AKT1
GO Biological Process	Response to organic substance	1.95E-6	SERPINE1|GAPDH|EREG|FOSB|ALDH1A2|MAPK3|IL1B|EGFR|TNFSF4|BAG4|FOS|MLXIPL|IL1R2|TSLP|ATF3|DUSP10|LMNA|ASS1|IL6|NPPC|TNF|AKT1
WikiPathways	Neuroinflammation and glutamatergic signaling	2.03E-6	MAPK3|IL1B|FOS|IL1R2|IL6|TNF|AKT1
WikiPathways	PI3K-Akt signaling pathway	2.06E-6	VWF|MAPK3|LAMC2|EGF|EGFR|COL4A6|IL6|AKT1|ITGB3
GO Biological Process	Cellular response to lipopolysaccharide	2.19E-6	SERPINE1|MAPK3|IL1B|TNFSF4|ASS1|IL6|TNF|AKT1
Reactome Pathways	Signaling by Nuclear Receptors	2.22E-6	RDH10|EREG|FOSB|ALDH1A2|MAPK3|EGF|EGFR|FOS|AKT1
Reactome Pathways	Diseases of signal transduction by growth factor receptors and second messengers	2.41E-6	EREG|VWF|MAPK3|EGF|EGFR|BAG4|DUSP10|LMNA|AKT1|ITGB3
GO Biological Process	Response to lipid	3.14E-6	SERPINE1|FOSB|ALDH1A2|MAPK3|IL1B|EGFR|TNFSF4|FOS|DUSP10|ASS1|IL6|TNF|AKT1
KEGG Pathways	Salmonella infection	3.78E-6	GAPDH|MAPK3|IL1B|FOS|IL6|TNF|AKT1
KEGG Pathways	Yersinia infection	3.86E-6	MAPK3|IL1B|FOS|IL6|TNF|AKT1
KEGG Pathways	Human cytomegalovirus infection	4.4E-6	MAPK3|IL1B|EGFR|IL6|TNF|AKT1|ITGB3
GO Biological Process	Tissue development	5.07E-6	RDH10|EREG|ALDH1A2|MAPK3|LAMC2|EGF|EGFR|FOS|KLK4|COL17A1|ATF3|COL18A1|LMNA|NPPC|AKT1|ITGB3|TPPP3
GO Biological Process	Positive regulation of multicellular organismal process	5.25E-6	SERPINE1|GAPDH|EREG|MAPK3|IL1B|EGF|EGFR|TNFSF4|FOS|TSLP|DUSP10|PTPRD|IL6|NPPC|TNF|AKT1|ITGB3
GO Biological Process	Response to external stimulus	5.33E-6	SERPINE1|GAPDH|FOSB|ALDH1A2|NTS|MAPK3|IL1B|LAMC2|EGFR|TNFSF4|FOS|TSLP|ATF3|DUSP10|ASS1|IL6|TNF|AKT1|ITGB3
GO Biological Process	Response to cytokine	5.33E-6	GAPDH|EREG|ALDH1A2|MAPK3|IL1B|TNFSF4|BAG4|FOS|IL1R2|TSLP|ASS1|IL6|TNF|AKT1
GO Biological Process	Response to chemical	5.59E-6	SERPINE1|GAPDH|EREG|FOSB|ALDH1A2|MAPK3|IL1B|LAMC2|EGFR|TNFSF4|BAG4|FOS|MLXIPL|IL1R2|TSLP|ATF3|COL18A1|DUSP10|LMNA|ASS1|IL6|NPPC|TNF|AKT1|ITGB3
WikiPathways	Thymic stromal lymphopoietin (TSLP) signaling pathway	5.72E-6	MAPK3|TNFSF4|TSLP|IL6|AKT1
WikiPathways	Toll-like receptor signaling pathway	5.95E-6	MAPK3|IL1B|FOS|IL6|TNF|AKT1
GO Biological Process	Positive regulation of inflammatory response	7.14E-6	SERPINE1|IL1B|EGFR|TNFSF4|TSLP|IL6|TNF
GO Biological Process	Extracellular matrix organization	7.32E-6	SERPINE1|VWF|LAMC2|KLK4|COL17A1|COL18A1|COL4A6|TNF|ITGB3
KEGG Pathways	Pertussis	7.89E-6	MAPK3|IL1B|FOS|IL6|TNF
WikiPathways	TGF-beta receptor signaling	8.19E-6	SERPINE1|MAPK3|EGF|FOS|TNF
KEGG Pathways	Non-alcoholic fatty liver disease	8.45E-6	IL1B|FOS|MLXIPL|IL6|TNF|AKT1
WikiPathways	Spinal cord injury	8.71E-6	MAPK3|IL1B|EGFR|FOS|IL6|TNF
WikiPathways	Focal adhesion: PI3K-Akt-mTOR-signaling pathway	8.71E-6	VWF|MAPK3|LAMC2|EGF|EGFR|COL4A6|AKT1|ITGB3
WikiPathways	TGF-beta receptor signaling in skeletal dysplasias	8.71E-6	SERPINE1|MAPK3|EGF|FOS|TNF
KEGG Pathways	EGFR tyrosine kinase inhibitor resistance	9.1E-6	MAPK3|EGF|EGFR|IL6|AKT1
GO Biological Process	Regulation of inflammatory response	9.38E-6	SERPINE1|IL1B|EGFR|TNFSF4|IL1R2|TSLP|DUSP10|IL6|TNF
GO Biological Process	Response to bacterium	9.98E-6	SERPINE1|MAPK3|IL1B|TNFSF4|FOS|TSLP|DUSP10|ASS1|IL6|TNF|AKT1
WikiPathways	Endometrial cancer	1.12E-5	MAPK3|EGF|EGFR|FOS|AKT1
KEGG Pathways	ErbB signaling pathway	1.16E-5	EREG|MAPK3|EGF|EGFR|AKT1
GO Biological Process	Positive regulation of defense response	1.28E-5	SERPINE1|EREG|MAPK3|IL1B|EGFR|TNFSF4|TSLP|IL6|TNF
GO Biological Process	Cellular response to cytokine stimulus	1.28E-5	GAPDH|EREG|MAPK3|IL1B|TNFSF4|BAG4|FOS|IL1R2|TSLP|ASS1|IL6|TNF|AKT1
GO Biological Process	Positive regulation of interleukin-6 production	1.34E-5	EREG|IL1B|TNFSF4|TSLP|IL6|TNF
GO Biological Process	Regulation of peptidyl-tyrosine phosphorylation	1.34E-5	GPRC5A|EREG|EGF|EGFR|TSLP|IL6|TNF|ITGB3
GO Biological Process	Regulation of protein phosphorylation	1.36E-5	GPRC5A|EREG|MAPK3|IL1B|EGF|EGFR|BAG4|MLXIPL|TSLP|ATF3|DUSP10|IL6|TNF|AKT1|ITGB3
KEGG Pathways	PD-L1 expression and PD-1 checkpoint pathway in cancer	1.46E-5	MAPK3|EGF|EGFR|FOS|AKT1
GO Biological Process	Cytokine-mediated signaling pathway	1.55E-5	EREG|MAPK3|IL1B|TNFSF4|BAG4|FOS|IL1R2|TSLP|IL6|TNF|AKT1
GO Biological Process	Regulation of defense response	1.55E-5	SERPINE1|EREG|MAPK3|IL1B|EGFR|TNFSF4|IL1R2|TSLP|DUSP10|IL6|TNF
GO Biological Process	Tube development	1.55E-5	SERPINE1|RDH10|EREG|ALDH1A2|MAPK3|EGF|EGFR|COL18A1|ASS1|TNF|AKT1|ITGB3
GO Biological Process	Negative regulation of lipid localization	1.55E-5	EGF|IL6|TNF|AKT1|ITGB3
GO Biological Process	Positive regulation of metabolic process	1.59E-5	GPRC5A|SERPINE1|GAPDH|RDH10|EREG|FOSB|ALDH1A2|MAPK3|IL1B|EGF|EGFR|TNFSF4|BAG4|FOS|MLXIPL|TSLP|ATF3|LMNA|ASS1|IL6|TNF|AKT1|ITGB3
GO Biological Process	Cellular response to lipid	1.61E-5	SERPINE1|ALDH1A2|MAPK3|IL1B|EGFR|TNFSF4|ASS1|IL6|TNF|AKT1
KEGG Pathways	Hematopoietic cell lineage	1.64E-5	IL1B|IL1R2|IL6|TNF|ITGB3
WikiPathways	Regulation of toll-like receptor signaling pathway	1.75E-5	MAPK3|IL1B|FOS|IL6|TNF|AKT1
KEGG Pathways	Prostate cancer	2.02E-5	MAPK3|EGF|EGFR|IL1R2|AKT1
KEGG Pathways	Choline metabolism in cancer	2.02E-5	MAPK3|EGF|EGFR|FOS|AKT1
GO Biological Process	Positive regulation of gene expression	2.3E-5	SERPINE1|GAPDH|EREG|FOSB|ALDH1A2|MAPK3|IL1B|EGF|EGFR|TNFSF4|FOS|MLXIPL|TSLP|ATF3|LMNA|IL6|TNF|AKT1
GO Biological Process	Positive regulation of phosphorylation	2.3E-5	GPRC5A|EREG|MAPK3|IL1B|EGF|EGFR|BAG4|MLXIPL|TSLP|IL6|TNF|AKT1|ITGB3
KEGG Pathways	Pathogenic Escherichia coli infection	2.31E-5	GAPDH|MAPK3|IL1B|FOS|IL6|TNF
KEGG Pathways	C-type lectin receptor signaling pathway	2.39E-5	MAPK3|IL1B|IL6|TNF|AKT1
Reactome Pathways	MAPK1/MAPK3 signaling	2.85E-5	EREG|VWF|MAPK3|EGF|EGFR|DUSP10|IL6|ITGB3
GO Biological Process	System development	2.97E-5	SERPINE1|RDH10|EREG|ALDH1A2|MAPK3|IL1B|LAMC2|EGF|EGFR|FOS|KLK4|ATF3|COL18A1|DUSP10|LMNA|ASS1|PTPRD|IL6|NPPC|TNF|SSUH2|AKT1|ITGB3|TPPP3
GO Biological Process	Regulation of cellular protein metabolic process	3.08E-5	GPRC5A|SERPINE1|GAPDH|EREG|MAPK3|IL1B|EGF|EGFR|BAG4|MLXIPL|IL1R2|TSLP|ATF3|DUSP10|LMNA|IL6|TNF|AKT1|ITGB3
Reactome Pathways	ESR-mediated signaling	3.15E-5	EREG|FOSB|MAPK3|EGF|EGFR|FOS|AKT1
WikiPathways	Development and heterogeneity of the ILC family	3.27E-5	IL1B|TSLP|IL6|TNF
WikiPathways	Resistin as a regulator of inflammation	3.28E-5	MAPK3|IL6|TNF|AKT1
WikiPathways	EGFR tyrosine kinase inhibitor resistance	3.28E-5	MAPK3|EGF|EGFR|IL6|AKT1
GO Molecular Function	Protein binding	3.47E-5	GPRC5A|SERPINE1|GAPDH|EREG|FOSB|NTS|VWF|MAPK3|IL1B|EGF|EGFR|TNFSF4|BAG4|FOS|MLXIPL|IL1R2|MXI1|TSLP|ATF3|COL18A1|DUSP10|LMNA|ASS1|PTPRD|IL6|NPPC|TNF|AKT1|ITGB3|DNAH2|TPPP3
GO Biological Process	Negative regulation of cellular process	3.51E-5	GPRC5A|SERPINE1|GAPDH|EREG|FOSB|ALDH1A2|IL1B|EGF|EGFR|TNFSF4|BAG4|MLXIPL|IL1R2|MXI1|TSLP|ATF3|COL18A1|DUSP10|LMNA|ASS1|IL6|NPPC|TNF|AKT1|ITGB3
GO Biological Process	Regulation of protein modification process	3.74E-5	GPRC5A|EREG|MAPK3|IL1B|EGF|EGFR|BAG4|MLXIPL|TSLP|ATF3|DUSP10|LMNA|IL6|TNF|AKT1|ITGB3
GO Biological Process	Negative regulation of nitrogen compound metabolic process	3.74E-5	GPRC5A|SERPINE1|GAPDH|EREG|FOSB|IL1B|EGFR|TNFSF4|MLXIPL|IL1R2|MXI1|ATF3|DUSP10|IL6|NPPC|TNF|AKT1|ITGB3
GO Biological Process	Positive regulation of cellular metabolic process	4.02E-5	GPRC5A|SERPINE1|RDH10|EREG|FOSB|MAPK3|IL1B|EGF|EGFR|TNFSF4|BAG4|FOS|MLXIPL|TSLP|ATF3|LMNA|ASS1|IL6|TNF|AKT1|ITGB3
WikiPathways	ErbB signaling pathway	4.02E-5	EREG|MAPK3|EGF|EGFR|AKT1
WikiPathways	T-cell receptor (TCR) signaling pathway	4.02E-5	MAPK3|IL1B|FOS|IL6|AKT1
KEGG Pathways	Human T-cell leukemia virus 1 infection	4.23E-5	MAPK3|FOS|IL1R2|IL6|TNF|AKT1
GO Biological Process	Animal organ morphogenesis	4.26E-5	SERPINE1|RDH10|EREG|ALDH1A2|MAPK3|LAMC2|EGFR|KLK4|COL18A1|NPPC|TNF|SSUH2
GO Biological Process	Anatomical structure development	4.67E-5	SERPINE1|RDH10|EREG|ALDH1A2|MAPK3|IL1B|LAMC2|EGF|EGFR|FOS|MLXIPL|KLK4|COL17A1|ATF3|COL18A1|DUSP10|LMNA|ASS1|PTPRD|IL6|NPPC|TNF|SSUH2|AKT1|ITGB3|TPPP3
GO Biological Process	Positive regulation of cytokine production	4.8E-5	SERPINE1|GAPDH|EREG|MAPK3|IL1B|TNFSF4|TSLP|IL6|TNF
GO Biological Process	Regulation of response to stress	5.46E-5	SERPINE1|EREG|MAPK3|IL1B|EGFR|TNFSF4|BAG4|IL1R2|TSLP|DUSP10|LMNA|IL6|TNF|AKT1
KEGG Pathways	FoxO signaling pathway	6.24E-5	MAPK3|EGF|EGFR|IL6|AKT1
KEGG Pathways	Relaxin signaling pathway	6.26E-5	MAPK3|EGFR|FOS|COL4A6|AKT1
KEGG Pathways	Endometrial cancer	6.27E-5	MAPK3|EGF|EGFR|AKT1
KEGG Pathways	Pathways in cancer	6.34E-5	MAPK3|LAMC2|EGF|EGFR|FOS|COL4A6|IL6|AKT1
GO Biological Process	Regulation of smooth muscle cell proliferation	6.35E-5	EREG|EGFR|IL6|NPPC|TNF|AKT1
GO Biological Process	Animal organ development	6.52E-5	SERPINE1|RDH10|EREG|ALDH1A2|MAPK3|LAMC2|EGF|EGFR|FOS|KLK4|ATF3|COL18A1|LMNA|ASS1|IL6|NPPC|TNF|SSUH2|AKT1|TPPP3
KEGG Pathways	Apoptosis	6.58E-5	MAPK3|FOS|LMNA|TNF|AKT1
WikiPathways	TNF-related weak inducer of apoptosis (TWEAK) signaling pathway	6.59E-5	MAPK3|IL6|TNF|AKT1
GO Biological Process	Positive regulation of protein phosphorylation	6.61E-5	GPRC5A|EREG|MAPK3|IL1B|EGF|EGFR|BAG4|TSLP|IL6|TNF|AKT1|ITGB3
GO Biological Process	Positive regulation of macromolecule metabolic process	7.62E-5	GPRC5A|SERPINE1|GAPDH|EREG|FOSB|ALDH1A2|MAPK3|IL1B|EGF|EGFR|TNFSF4|BAG4|FOS|MLXIPL|TSLP|ATF3|LMNA|IL6|TNF|AKT1|ITGB3
GO Biological Process	Positive regulation of protein modification process	7.62E-5	GPRC5A|EREG|MAPK3|IL1B|EGF|EGFR|BAG4|TSLP|LMNA|IL6|TNF|AKT1|ITGB3
GO Biological Process	Positive regulation of vitamin metabolic process	7.62E-5	RDH10|IL1B|TNF
GO Biological Process	Response to stimulus	7.62E-5	GPRC5A|SERPINE1|GAPDH|EREG|FOSB|ALDH1A2|NTS|VWF|MAPK3|IL1B|LAMC2|EGF|EGFR|TNFSF4|BAG4|FOS|MLXIPL|IL1R2|TSLP|ATF3|COL18A1|DUSP10|LMNA|ASS1|PTPRD|COL4A6|IL6|NPPC|TNF|AKT1|ITGB3
GO Biological Process	Positive regulation of nitrogen compound metabolic process	7.62E-5	GPRC5A|SERPINE1|EREG|FOSB|MAPK3|IL1B|EGF|EGFR|TNFSF4|BAG4|FOS|MLXIPL|TSLP|ATF3|LMNA|ASS1|IL6|TNF|AKT1|ITGB3
GO Biological Process	Response to other organism	7.62E-5	SERPINE1|GAPDH|NTS|MAPK3|IL1B|TNFSF4|FOS|TSLP|DUSP10|ASS1|IL6|TNF|AKT1
GO Biological Process	Positive regulation of small molecule metabolic process	7.62E-5	RDH10|IL1B|EGF|MLXIPL|TNF|AKT1
GO Biological Process	Negative regulation of signal transduction	7.9E-5	GPRC5A|SERPINE1|EREG|IL1B|EGF|EGFR|IL1R2|ATF3|DUSP10|LMNA|IL6|TNF|AKT1
GO Biological Process	Regulation of peptidyl-serine phosphorylation	7.9E-5	EGFR|BAG4|MLXIPL|IL6|TNF|AKT1
GO Biological Process	Cell surface receptor signaling pathway	7.99E-5	EREG|MAPK3|IL1B|EGF|EGFR|TNFSF4|BAG4|FOS|IL1R2|TSLP|PTPRD|COL4A6|IL6|NPPC|TNF|AKT1|ITGB3
GO Biological Process	Negative regulation of cellular metabolic process	7.99E-5	GPRC5A|SERPINE1|GAPDH|EREG|FOSB|IL1B|TNFSF4|BAG4|MLXIPL|IL1R2|MXI1|ATF3|DUSP10|IL6|NPPC|TNF|AKT1|ITGB3
GO Biological Process	Response to glucocorticoid	7.99E-5	FOSB|EGFR|FOS|ASS1|IL6|TNF
GO Biological Process	Cellular response to oxygen-containing compound	7.99E-5	SERPINE1|ALDH1A2|MAPK3|IL1B|EGFR|TNFSF4|FOS|MLXIPL|ASS1|IL6|TNF|AKT1
GO Biological Process	Positive regulation of response to external stimulus	8.21E-5	SERPINE1|EREG|MAPK3|IL1B|EGFR|TNFSF4|TSLP|IL6|TNF
GO Biological Process	Regulation of lipid localization	8.6E-5	IL1B|EGF|IL6|TNF|AKT1|ITGB3
GO Biological Process	Activation of protein kinase activity	9.35E-5	GPRC5A|MAPK3|IL1B|EGF|EGFR|TNF|AKT1|ITGB3
KEGG Pathways	Breast cancer	9.93E-5	MAPK3|EGF|EGFR|FOS|AKT1
GO Biological Process	Negative regulation of cell population proliferation	1.0E-4	EREG|ALDH1A2|IL1B|MXI1|COL18A1|DUSP10|LMNA|IL6|NPPC|TNF
GO Biological Process	Negative regulation of protein metabolic process	1.0E-4	GPRC5A|SERPINE1|GAPDH|IL1B|EGFR|MLXIPL|IL1R2|ATF3|DUSP10|TNF|AKT1|ITGB3
COMPARTMENTS	Extracellular space	1.1E-4	SERPINE1|GAPDH|EREG|VWF|IL1B|EGF|EGFR|TNFSF4|COL18A1|IL6|TNF|ITGB3
COMPARTMENTS	Integral component of plasma membrane	1.1E-4	EREG|VWF|IL1B|EGF|EGFR|TNFSF4|COL17A1|IL6|TNF|AKT1|ITGB3
COMPARTMENTS	NF-kappaB complex	1.1E-4	IL1B|IL6|TNF|AKT1
GO Biological Process	Response to inorganic substance	1.1E-4	FOSB|MAPK3|EGFR|TNFSF4|FOS|COL18A1|ASS1|IL6|AKT1
GO Biological Process	Regulation of extrinsic apoptotic signaling pathway	1.1E-4	SERPINE1|IL1B|ATF3|LMNA|TNF|AKT1
KEGG Pathways	Non-small cell lung cancer	1.1E-4	MAPK3|EGF|EGFR|AKT1
WikiPathways	Vitamin B12 metabolism	1.1E-4	SERPINE1|IL1B|IL6|TNF
WikiPathways	Photodynamic therapy-induced AP-1 survival signaling.	1.1E-4	EGFR|FOS|IL6|TNF
WikiPathways	Gastrin signaling pathway	1.1E-4	SERPINE1|MAPK3|EGFR|FOS|AKT1
GO Biological Process	Enzyme linked receptor protein signaling pathway	1.2E-4	EREG|MAPK3|EGF|EGFR|FOS|PTPRD|COL4A6|NPPC|AKT1|ITGB3
GO Biological Process	Lipopolysaccharide-mediated signaling pathway	1.2E-4	MAPK3|IL1B|TNF|AKT1
GO Biological Process	Positive regulation of lipid biosynthetic process	1.2E-4	RDH10|IL1B|MLXIPL|TNF|AKT1
KEGG Pathways	Leishmaniasis	1.2E-4	MAPK3|IL1B|FOS|TNF
Reactome Pathways	Downregulation of ERBB2 signaling	1.2E-4	EREG|EGF|EGFR|AKT1
Reactome Pathways	Signaling by Receptor Tyrosine Kinases	1.2E-4	EREG|FOSB|MAPK3|LAMC2|EGF|EGFR|FOS|AKT1|ITGB3
GO Biological Process	Regulation of epidermal growth factor receptor signaling pathway	1.3E-4	GPRC5A|EREG|EGF|EGFR|AKT1
GO Biological Process	Positive regulation of protein kinase activity	1.3E-4	GPRC5A|EREG|MAPK3|IL1B|EGF|EGFR|TNF|AKT1|ITGB3
GO Biological Process	Positive regulation of smooth muscle cell proliferation	1.3E-4	EREG|EGFR|IL6|TNF|AKT1
KEGG Pathways	JAK-STAT signaling pathway	1.3E-4	EGF|EGFR|TSLP|IL6|AKT1
KEGG Pathways	Hepatitis C	1.3E-4	MAPK3|EGF|EGFR|TNF|AKT1
KEGG Pathways	Hepatitis B	1.3E-4	MAPK3|FOS|IL6|TNF|AKT1
KEGG Pathways	Pancreatic cancer	1.3E-4	MAPK3|EGF|EGFR|AKT1
KEGG Pathways	Glioma	1.3E-4	MAPK3|EGF|EGFR|AKT1
KEGG Pathways	Melanoma	1.3E-4	MAPK3|EGF|EGFR|AKT1
GO Biological Process	Regulation of cytokine production involved in immune response	1.4E-4	MAPK3|IL1B|TNFSF4|IL6|TNF
GO Biological Process	Anatomical structure morphogenesis	1.4E-4	SERPINE1|RDH10|EREG|ALDH1A2|MAPK3|LAMC2|EGF|EGFR|MLXIPL|KLK4|COL18A1|NPPC|TNF|SSUH2|AKT1|ITGB3
KEGG Pathways	Cytokine-cytokine receptor interaction	1.4E-4	IL1B|TNFSF4|IL1R2|TSLP|IL6|TNF
KEGG Pathways	Influenza A	1.4E-4	MAPK3|IL1B|IL6|TNF|AKT1
WikiPathways	Cardiac hypertrophic response	1.4E-4	MAPK3|EGF|TNF|AKT1
GO Biological Process	Regulation of cytokine production	1.5E-4	SERPINE1|GAPDH|EREG|MAPK3|IL1B|TNFSF4|IL1R2|TSLP|IL6|TNF
GO Biological Process	Negative regulation of metabolic process	1.5E-4	GPRC5A|SERPINE1|GAPDH|EREG|FOSB|IL1B|EGFR|TNFSF4|BAG4|MLXIPL|IL1R2|MXI1|ATF3|DUSP10|IL6|NPPC|TNF|AKT1|ITGB3
GO Biological Process	Regulation of protein localization	1.5E-4	GAPDH|IL1B|EGF|EGFR|TNFSF4|BAG4|LMNA|IL6|TNF|AKT1|ITGB3
GO Biological Process	Interspecies interaction between organisms	1.5E-4	SERPINE1|GAPDH|NTS|MAPK3|IL1B|EGFR|TNFSF4|FOS|TSLP|DUSP10|ASS1|IL6|TNF|AKT1|ITGB3
GO Biological Process	Negative regulation of response to stimulus	1.5E-4	GPRC5A|SERPINE1|EREG|IL1B|EGF|EGFR|TNFSF4|IL1R2|ATF3|DUSP10|LMNA|IL6|TNF|AKT1
GO Biological Process	Cellular response to cadmium ion	1.5E-4	MAPK3|EGFR|FOS|AKT1
KEGG Pathways	Tuberculosis	1.5E-4	MAPK3|IL1B|IL6|TNF|AKT1
Reactome Pathways	Oncogenic MAPK signaling	1.5E-4	VWF|MAPK3|DUSP10|LMNA|ITGB3
WikiPathways	COVID-19 adverse outcome pathway	1.5E-4	IL1B|IL6|TNF
GO Biological Process	Positive regulation of immune system process	1.6E-4	SERPINE1|EREG|MAPK3|IL1B|TNFSF4|FOS|TSLP|DUSP10|IL6|TNF|AKT1
GO Biological Process	Glial cell differentiation	1.6E-4	MAPK3|IL1B|EGFR|DUSP10|TNF|AKT1
DISEASES	Disease	1.7E-4	SERPINE1|GAPDH|RDH10|FOSB|ALDH1A2|VWF|IL1B|LAMC2|EGF|EGFR|TNFSF4|FOS|MLXIPL|KLK4|MXI1|TSLP|COL17A1|COL18A1|LMNA|ASS1|PTPRD|COL4A6|IL6|NPPC|TNF|SSUH2|AKT1|ITGB3
DISEASES	Disease of anatomical entity	1.7E-4	SERPINE1|GAPDH|RDH10|FOSB|ALDH1A2|VWF|IL1B|LAMC2|EGFR|TNFSF4|KLK4|MXI1|TSLP|COL17A1|COL18A1|LMNA|PTPRD|COL4A6|IL6|NPPC|TNF|SSUH2|AKT1|ITGB3
DISEASES	Gastrointestinal system disease	1.7E-4	GAPDH|IL1B|EGFR|KLK4|MXI1|TSLP|IL6|TNF|SSUH2|AKT1
Reactome Pathways	Signal Transduction	1.7E-4	SERPINE1|RDH10|EREG|FOSB|ALDH1A2|NTS|VWF|MAPK3|LAMC2|EGF|EGFR|BAG4|FOS|DUSP10|IL6|TNF|AKT1|ITGB3
GO Biological Process	Female pregnancy	1.8E-4	FOSB|MAPK3|IL1B|FOS|AKT1|TPPP3
Reactome Pathways	Inhibition of Signaling by Overexpressed EGFR	1.8E-4	EREG|EGF|EGFR
Reactome Pathways	RAF/MAP kinase cascade	1.8E-4	EREG|VWF|MAPK3|EGF|EGFR|DUSP10|ITGB3
WikiPathways	TGF-beta signaling pathway	1.8E-4	FOSB|FOS|ATF3|AKT1|ITGB3
WikiPathways	T-cell antigen receptor (TCR) pathway during Staphylococcus aureus infection	1.8E-4	MAPK3|FOS|TNF|AKT1
KEGG Pathways	Rheumatoid arthritis	1.9E-4	IL1B|FOS|IL6|TNF
GO Biological Process	Negative regulation of macromolecule metabolic process	2.0E-4	GPRC5A|SERPINE1|GAPDH|EREG|FOSB|IL1B|EGFR|TNFSF4|MLXIPL|IL1R2|MXI1|ATF3|DUSP10|IL6|NPPC|TNF|AKT1|ITGB3
GO Biological Process	Regulation of cell death	2.0E-4	SERPINE1|GAPDH|ALDH1A2|IL1B|EGFR|BAG4|FOS|TSLP|ATF3|COL18A1|LMNA|IL6|TNF|AKT1
GO Biological Process	Multicellular organismal process	2.0E-4	SERPINE1|RDH10|EREG|FOSB|ALDH1A2|VWF|MAPK3|IL1B|LAMC2|EGF|EGFR|TNFSF4|FOS|MLXIPL|KLK4|ATF3|COL18A1|DUSP10|LMNA|ASS1|PTPRD|IL6|NPPC|TNF|SSUH2|AKT1|ITGB3|TPPP3
GO Biological Process	Regulation of dna-binding transcription factor activity	2.0E-4	MAPK3|IL1B|TNFSF4|FOS|MXI1|IL6|TNF|AKT1
KEGG Pathways	ECM-receptor interaction	2.1E-4	VWF|LAMC2|COL4A6|ITGB3
Reactome Pathways	EGFR interacts with phospholipase C-gamma	2.1E-4	EREG|EGF|EGFR
WikiPathways	Lung fibrosis	2.1E-4	IL1B|EGF|IL6|TNF
WikiPathways	Extracellular vesicles in the crosstalk of cardiac cells	2.1E-4	EGF|EGFR|IL6
GO Biological Process	Regulation of multicellular organismal process	2.2E-4	SERPINE1|GAPDH|EREG|MAPK3|IL1B|EGF|EGFR|TNFSF4|FOS|IL1R2|TSLP|DUSP10|LMNA|PTPRD|IL6|NPPC|TNF|AKT1|ITGB3
GO Biological Process	Positive regulation of reactive oxygen species metabolic process	2.2E-4	IL1B|EGFR|ASS1|TNF|AKT1
DISEASES	Pulmonary edema	2.2E-4	IL1B|IL6|TNF
DISEASES	Vascular disease	2.2E-4	SERPINE1|FOSB|VWF|IL1B|IL6|TNF|AKT1
DISEASES	Ischemia	2.2E-4	IL1B|IL6|TNF|AKT1
KEGG Pathways	Hypertrophic cardiomyopathy	2.2E-4	LMNA|IL6|TNF|ITGB3
WikiPathways	Oncostatin M signaling pathway	2.2E-4	SERPINE1|MAPK3|FOS|AKT1
GO Biological Process	Cellular response to stimulus	2.3E-4	GPRC5A|SERPINE1|GAPDH|EREG|FOSB|ALDH1A2|NTS|MAPK3|IL1B|EGF|EGFR|TNFSF4|BAG4|FOS|MLXIPL|IL1R2|TSLP|ATF3|LMNA|ASS1|PTPRD|COL4A6|IL6|NPPC|TNF|AKT1|ITGB3
DISEASES	Adult respiratory distress syndrome	2.3E-4	IL1B|IL6|TNF
DISEASES	Asthma	2.3E-4	IL1B|TSLP|IL6|TNF
DISEASES	Peritonitis	2.3E-4	IL1B|IL6|TNF
WikiPathways	Alzheimers disease and miRNA effects	2.3E-4	GAPDH|MAPK3|IL1B|IL6|TNF|AKT1
WikiPathways	LTF danger signal response pathway	2.3E-4	IL1B|IL6|TNF
WikiPathways	Alzheimers disease	2.3E-4	GAPDH|MAPK3|IL1B|IL6|TNF|AKT1
GO Biological Process	Positive regulation of nitric oxide biosynthetic process	2.4E-4	IL1B|ASS1|TNF|AKT1
WikiPathways	Folate metabolism	2.4E-4	SERPINE1|IL1B|IL6|TNF
WikiPathways	Hepatitis B infection	2.4E-4	MAPK3|FOS|IL6|TNF|AKT1
GO Biological Process	Positive regulation of cellular biosynthetic process	2.5E-4	SERPINE1|RDH10|EREG|FOSB|MAPK3|IL1B|EGF|EGFR|FOS|MLXIPL|ATF3|ASS1|IL6|TNF|AKT1
GO Biological Process	Regulation of response to external stimulus	2.5E-4	SERPINE1|EREG|MAPK3|IL1B|EGFR|TNFSF4|IL1R2|TSLP|DUSP10|IL6|TNF
GO Biological Process	Positive regulation of peptidyl-tyrosine phosphorylation	2.5E-4	EREG|EGF|TSLP|IL6|TNF|ITGB3
GO Biological Process	Regulation of leukocyte cell-cell adhesion	2.5E-4	IL1B|TNFSF4|DUSP10|ASS1|IL6|TNF|AKT1
GO Biological Process	Negative regulation of extrinsic apoptotic signaling pathway	2.5E-4	SERPINE1|IL1B|LMNA|TNF|AKT1
TISSUES	Microglia	2.5E-4	IL1B|IL6|TNF
TISSUES	Peritoneal macrophage	2.5E-4	IL1B|IL6|TNF
TISSUES	THP-1 cell	2.5E-4	IL1B|IL6|TNF
TISSUES	RAW-264.7 cell	2.5E-4	IL1B|IL6|TNF
TISSUES	BV-2 cell	2.5E-4	IL1B|IL6|TNF
TISSUES	Synoviocyte	2.5E-4	IL1B|IL6|TNF
TISSUES	Inflammatory cell	2.5E-4	IL1B|IL6|TNF
Reactome Pathways	Extracellular matrix organization	2.5E-4	SERPINE1|VWF|LAMC2|COL17A1|COL18A1|COL4A6|ITGB3
Reactome Pathways	Signaling by Interleukins	2.5E-4	MAPK3|IL1B|FOS|IL1R2|TSLP|IL6|TNF|AKT1
WikiPathways	Breast cancer pathway	2.5E-4	MAPK3|EGF|EGFR|FOS|AKT1
GO Biological Process	Regulation of protein kinase activity	2.6E-4	GPRC5A|EREG|MAPK3|IL1B|EGF|EGFR|DUSP10|TNF|AKT1|ITGB3
GO Biological Process	Regulation of nitric-oxide synthase activity	2.6E-4	IL1B|EGFR|TNF|AKT1
GO Biological Process	Response to ketone	2.6E-4	FOSB|EGFR|TNFSF4|FOS|ASS1|AKT1
KEGG Pathways	Antifolate resistance	2.6E-4	IL1B|IL6|TNF
WikiPathways	Non-small cell lung cancer	2.6E-4	MAPK3|EGF|EGFR|AKT1
WikiPathways	Nonalcoholic fatty liver disease	2.6E-4	IL1B|MLXIPL|IL6|TNF|AKT1
WikiPathways	IL-18 signaling pathway	2.6E-4	MAPK3|IL1B|FOS|ATF3|IL6|TNF
KEGG Pathways	Endocrine resistance	2.7E-4	MAPK3|EGFR|FOS|AKT1
KEGG Pathways	Proteoglycans in cancer	2.7E-4	MAPK3|EGFR|TNF|AKT1|ITGB3
Reactome Pathways	Interleukin-10 signaling	2.7E-4	IL1B|IL1R2|IL6|TNF
Reactome Pathways	Interleukin-4 and Interleukin-13 signaling	2.7E-4	IL1B|FOS|IL6|TNF|AKT1
Reactome Pathways	PI5P, PP2A and IER3 Regulate PI3K/AKT Signaling	2.7E-4	EREG|MAPK3|EGF|EGFR|AKT1
GO Biological Process	Response to epidermal growth factor	2.8E-4	MAPK3|EGFR|BAG4|AKT1
DISEASES	Tooth disease	2.8E-4	IL1B|KLK4|IL6|TNF|SSUH2
GO Biological Process	Positive regulation of peptidyl-serine phosphorylation	2.9E-4	EGFR|BAG4|IL6|TNF|AKT1
GO Biological Process	Negative regulation of epidermal growth factor receptor signaling pathway	2.9E-4	GPRC5A|EREG|EGF|EGFR
WikiPathways	EGF/EGFR signaling pathway	2.9E-4	FOSB|EGF|EGFR|FOS|AKT1
KEGG Pathways	Rap1 signaling pathway	3.1E-4	MAPK3|EGF|EGFR|AKT1|ITGB3
GO Cellular Component	Extracellular region	3.2E-4	GPRC5A|SERPINE1|GAPDH|EREG|NTS|VWF|IL1B|LAMC2|EGF|EGFR|TNFSF4|KLK4|IL1R2|TSLP|COL17A1|COL18A1|ASS1|PTPRD|COL4A6|IL6|NPPC|TNF|ITGB3
GO Cellular Component	Extracellular space	3.2E-4	GPRC5A|SERPINE1|GAPDH|EREG|VWF|IL1B|LAMC2|EGF|EGFR|TNFSF4|TSLP|COL17A1|COL18A1|ASS1|PTPRD|COL4A6|IL6|NPPC|TNF|ITGB3
DISEASES	Synovitis	3.2E-4	IL1B|IL6|TNF
DISEASES	Connective tissue disease	3.2E-4	ALDH1A2|IL1B|EGFR|TNFSF4|COL17A1|LMNA|IL6|NPPC|TNF|ITGB3
KEGG Pathways	Th17 cell differentiation	3.2E-4	MAPK3|IL1B|FOS|IL6
KEGG Pathways	T cell receptor signaling pathway	3.2E-4	MAPK3|FOS|TNF|AKT1
GO Biological Process	Signal transduction	3.4E-4	GPRC5A|EREG|ALDH1A2|NTS|MAPK3|IL1B|EGF|EGFR|TNFSF4|BAG4|FOS|MLXIPL|IL1R2|TSLP|ATF3|LMNA|PTPRD|COL4A6|IL6|NPPC|TNF|AKT1|ITGB3
GO Biological Process	Epidermal growth factor receptor signaling pathway	3.4E-4	EREG|EGF|EGFR|AKT1
GO Biological Process	Response to mechanical stimulus	3.4E-4	FOSB|MAPK3|IL1B|EGFR|FOS|AKT1
GO Biological Process	Midgut development	3.5E-4	ALDH1A2|EGFR|ASS1
KEGG Pathways	African trypanosomiasis	3.5E-4	IL1B|IL6|TNF
KEGG Pathways	Toxoplasmosis	3.5E-4	MAPK3|LAMC2|TNF|AKT1
KEGG Pathways	Graft-versus-host disease	3.5E-4	IL1B|IL6|TNF
Reactome Pathways	GRB2 events in EGFR signaling	3.5E-4	EREG|EGF|EGFR
Reactome Pathways	ERBB2 Activates PTK6 Signaling	3.5E-4	EREG|EGF|EGFR
GO Biological Process	Regulation of epithelial cell proliferation	3.6E-4	EREG|ALDH1A2|EGFR|DUSP10|TNF|AKT1|ITGB3
KEGG Pathways	Insulin resistance	3.6E-4	MLXIPL|IL6|TNF|AKT1
KEGG Pathways	Alzheimer disease	3.6E-4	GAPDH|MAPK3|IL1B|IL6|TNF|AKT1
WikiPathways	Relationship between inflammation, COX-2 and EGFR	3.6E-4	MAPK3|EGFR|AKT1
GO Biological Process	Regulation of apoptotic process	3.7E-4	SERPINE1|GAPDH|ALDH1A2|IL1B|EGFR|BAG4|TSLP|ATF3|COL18A1|LMNA|IL6|TNF|AKT1
GO Biological Process	Regulation of response to stimulus	3.7E-4	GPRC5A|SERPINE1|EREG|MAPK3|IL1B|EGF|EGFR|TNFSF4|BAG4|FOS|IL1R2|TSLP|COL17A1|ATF3|DUSP10|LMNA|IL6|NPPC|TNF|AKT1|ITGB3
GO Biological Process	Regulation of molecular function	3.7E-4	GPRC5A|SERPINE1|GAPDH|EREG|FOSB|NTS|MAPK3|IL1B|EGF|EGFR|TNFSF4|BAG4|FOS|MLXIPL|MXI1|TSLP|ATF3|DUSP10|IL6|NPPC|TNF|AKT1|ITGB3
GO Biological Process	Response to nitrogen compound	3.7E-4	EREG|FOSB|MAPK3|IL1B|EGFR|TNFSF4|FOS|ASS1|IL6|TNF|AKT1
GO Biological Process	Positive regulation of cell communication	3.8E-4	GAPDH|EREG|MAPK3|IL1B|EGF|EGFR|BAG4|TSLP|ATF3|IL6|NPPC|TNF|AKT1|ITGB3
GO Biological Process	Regulation of cellular metabolic process	3.8E-4	GPRC5A|SERPINE1|GAPDH|RDH10|EREG|FOSB|MAPK3|IL1B|EGF|EGFR|TNFSF4|BAG4|FOS|MLXIPL|IL1R2|MXI1|TSLP|ATF3|DUSP10|LMNA|ASS1|IL6|NPPC|TNF|AKT1|ITGB3
KEGG Pathways	Shigellosis	3.8E-4	MAPK3|IL1B|EGFR|TNF|AKT1
Reactome Pathways	SHC1 events in EGFR signaling	3.8E-4	EREG|EGF|EGFR
Reactome Pathways	Signaling by PTK6	3.8E-4	EREG|EGF|EGFR|AKT1
GO Biological Process	Positive regulation of signaling	3.9E-4	GAPDH|EREG|MAPK3|IL1B|EGF|EGFR|BAG4|TSLP|ATF3|IL6|NPPC|TNF|AKT1|ITGB3
WikiPathways	MicroRNAs in cardiomyocyte hypertrophy	3.9E-4	MAPK3|EGF|TNF|AKT1
WikiPathways	Cytokines and inflammatory response	3.9E-4	IL1B|IL6|TNF
GO Biological Process	Regulation of localization	4.0E-4	SERPINE1|GAPDH|EREG|MAPK3|IL1B|LAMC2|EGF|EGFR|TNFSF4|BAG4|COL18A1|DUSP10|LMNA|IL6|TNF|AKT1|ITGB3
Reactome Pathways	Cytokine Signaling in Immune system	4.0E-4	MAPK3|IL1B|TNFSF4|FOS|IL1R2|TSLP|IL6|TNF|AKT1
Reactome Pathways	ERBB2 Regulates Cell Motility	4.0E-4	EREG|EGF|EGFR
GO Biological Process	Astrocyte differentiation	4.3E-4	MAPK3|IL1B|EGFR|TNF
GO Biological Process	Regulation of nitrogen compound metabolic process	4.3E-4	GPRC5A|SERPINE1|GAPDH|EREG|FOSB|MAPK3|IL1B|EGF|EGFR|TNFSF4|BAG4|FOS|MLXIPL|IL1R2|MXI1|TSLP|ATF3|DUSP10|LMNA|ASS1|IL6|NPPC|TNF|AKT1|ITGB3
GO Biological Process	Regulation of protein kinase b signaling	4.3E-4	EREG|EGF|EGFR|BAG4|TNF|AKT1
WikiPathways	Selenium micronutrient network	4.3E-4	SERPINE1|IL1B|IL6|TNF
WikiPathways	Hair follicle development: cytodifferentiation - part 3 of 3	4.3E-4	FOSB|EGFR|FOS|KLK4
WikiPathways	Pancreatic adenocarcinoma pathway	4.3E-4	MAPK3|EGF|EGFR|AKT1
WikiPathways	Acute viral myocarditis	4.3E-4	MAPK3|IL6|TNF|AKT1
WikiPathways	T-cell activation SARS-CoV-2	4.3E-4	MAPK3|FOS|TNF|AKT1
GO Biological Process	Regulation of signal transduction	4.5E-4	GPRC5A|SERPINE1|EREG|MAPK3|IL1B|EGF|EGFR|BAG4|IL1R2|TSLP|ATF3|DUSP10|LMNA|IL6|NPPC|TNF|AKT1|ITGB3
GO Biological Process	Regulation of stress-activated mapk cascade	4.5E-4	MAPK3|IL1B|EGFR|DUSP10|TNF|AKT1
GO Biological Process	Anatomical structure formation involved in morphogenesis	4.5E-4	SERPINE1|RDH10|EREG|ALDH1A2|MAPK3|EGF|KLK4|COL18A1|AKT1|ITGB3
GO Biological Process	Positive regulation of glial cell proliferation	4.5E-4	IL1B|IL6|TNF
GO Biological Process	Positive regulation of leukocyte cell-cell adhesion	4.5E-4	IL1B|TNFSF4|DUSP10|IL6|TNF|AKT1
UniProt Keywords	Secreted	4.5E-4	SERPINE1|EREG|NTS|VWF|IL1B|LAMC2|EGFR|KLK4|IL1R2|TSLP|COL17A1|COL4A6|IL6|NPPC|TNF
WikiPathways	RAS and bradykinin pathways in COVID-19	4.5E-4	SERPINE1|IL1B|TNF
GO Biological Process	Inflammatory response	4.6E-4	IL1B|EGFR|TNFSF4|FOS|ASS1|IL6|TNF|AKT1
GO Biological Process	Regulation of dna metabolic process	4.6E-4	MAPK3|EGFR|TNFSF4|LMNA|IL6|NPPC|AKT1
DISEASES	Intestinal disease	4.6E-4	IL1B|EGFR|MXI1|IL6|TNF|AKT1
KEGG Pathways	Bladder cancer	4.6E-4	MAPK3|EGF|EGFR
Reactome Pathways	GRB2 events in ERBB2 signaling	4.6E-4	EREG|EGF|EGFR
Reactome Pathways	PI3K events in ERBB2 signaling	4.6E-4	EREG|EGF|EGFR
WikiPathways	Corticotropin-releasing hormone signaling pathway	4.7E-4	FOSB|MAPK3|FOS|AKT1
WikiPathways	TNF-alpha signaling pathway	4.8E-4	MAPK3|IL6|TNF|AKT1
GO Biological Process	Response to stress	4.9E-4	SERPINE1|GAPDH|EREG|VWF|MAPK3|IL1B|EGFR|TNFSF4|FOS|TSLP|ATF3|COL18A1|LMNA|ASS1|IL6|NPPC|TNF|AKT1|ITGB3
GO Biological Process	Positive regulation of cytokine production involved in immune response	5.1E-4	MAPK3|IL1B|TNFSF4|IL6
GO Biological Process	Cellular response to reactive oxygen species	5.1E-4	MAPK3|EGFR|FOS|IL6|AKT1
Reactome Pathways	GAB1 signalosome	5.1E-4	EREG|EGF|EGFR
Reactome Pathways	Assembly of collagen fibrils and other multimeric structures	5.1E-4	LAMC2|COL17A1|COL18A1|COL4A6
WikiPathways	Antiviral and anti-inflammatory effects of Nrf2 on SARS-CoV-2 pathway	5.1E-4	IL1B|IL6|TNF
GO Molecular Function	Signaling receptor binding	5.2E-4	SERPINE1|EREG|NTS|VWF|IL1B|EGF|EGFR|TNFSF4|TSLP|PTPRD|IL6|NPPC|TNF|ITGB3
GO Molecular Function	Receptor ligand activity	5.2E-4	EREG|NTS|IL1B|EGF|TNFSF4|TSLP|IL6|NPPC|TNF
GO Molecular Function	Growth factor receptor binding	5.2E-4	EREG|IL1B|EGF|TSLP|IL6|ITGB3
GO Biological Process	Cell development	5.3E-4	RDH10|EREG|ALDH1A2|MAPK3|IL1B|LAMC2|EGFR|COL18A1|LMNA|IL6|TNF|AKT1|ITGB3
GO Biological Process	Regulation of cell communication	5.4E-4	GPRC5A|SERPINE1|GAPDH|EREG|MAPK3|IL1B|EGF|EGFR|BAG4|IL1R2|TSLP|ATF3|DUSP10|LMNA|IL6|NPPC|TNF|AKT1|ITGB3
GO Biological Process	Response to organic cyclic compound	5.4E-4	FOSB|ALDH1A2|MAPK3|IL1B|EGFR|FOS|ASS1|IL6|TNF|AKT1
GO Biological Process	Regulation of cell adhesion	5.5E-4	SERPINE1|IL1B|TNFSF4|BAG4|DUSP10|ASS1|IL6|TNF|AKT1
GO Biological Process	Positive regulation of chemokine production	5.5E-4	IL1B|TSLP|IL6|TNF
KEGG Pathways	Platelet activation	5.5E-4	VWF|MAPK3|AKT1|ITGB3
WikiPathways	Signal transduction through IL1R	5.5E-4	IL1B|IL6|TNF
WikiPathways	Monoamine transport	5.5E-4	IL1B|TNF|ITGB3
GO Biological Process	Cell adhesion	5.8E-4	VWF|IL1B|LAMC2|EGFR|COL17A1|COL18A1|PTPRD|COL4A6|TNF|ITGB3
GO Biological Process	Positive regulation of developmental process	5.8E-4	SERPINE1|IL1B|EGF|TNFSF4|FOS|DUSP10|LMNA|PTPRD|IL6|NPPC|TNF|AKT1
GO Biological Process	Cellular response to tumor necrosis factor	5.8E-4	MAPK3|TNFSF4|BAG4|ASS1|TNF|AKT1
WikiPathways	Alpha 6 beta 4 signaling pathway	5.8E-4	MAPK3|LAMC2|AKT1
GO Biological Process	Positive regulation of signal transduction	5.9E-4	EREG|MAPK3|IL1B|EGF|EGFR|BAG4|TSLP|ATF3|IL6|NPPC|TNF|AKT1|ITGB3
GO Biological Process	Regulation of signaling	6.0E-4	GPRC5A|SERPINE1|GAPDH|EREG|MAPK3|IL1B|EGF|EGFR|BAG4|IL1R2|TSLP|ATF3|DUSP10|LMNA|IL6|NPPC|TNF|AKT1|ITGB3
GO Biological Process	Regulation of mapk cascade	6.0E-4	MAPK3|IL1B|EGF|EGFR|ATF3|DUSP10|IL6|TNF|AKT1
GO Biological Process	Negative regulation of cell differentiation	6.1E-4	EREG|IL1B|EGFR|TNFSF4|DUSP10|IL6|NPPC|TNF|ITGB3
GO Biological Process	Regulation of immunoglobulin secretion	6.1E-4	TNFSF4|IL6|TNF
Reactome Pathways	Signaling by BRAF and RAF fusions	6.1E-4	VWF|MAPK3|LMNA|ITGB3
GO Biological Process	Regulation of metabolic process	6.2E-4	GPRC5A|SERPINE1|GAPDH|RDH10|EREG|FOSB|ALDH1A2|MAPK3|IL1B|EGF|EGFR|TNFSF4|BAG4|FOS|MLXIPL|IL1R2|MXI1|TSLP|ATF3|DUSP10|LMNA|ASS1|IL6|NPPC|TNF|AKT1|ITGB3
GO Biological Process	Negative regulation of molecular function	6.2E-4	GPRC5A|SERPINE1|GAPDH|MAPK3|IL1B|TNFSF4|BAG4|MXI1|DUSP10|TNF|AKT1
KEGG Pathways	Malaria	6.2E-4	IL1B|IL6|TNF
DISEASES	Cardiovascular system disease	6.4E-4	SERPINE1|FOSB|VWF|IL1B|LMNA|IL6|TNF|AKT1
DISEASES	Disease of cellular proliferation	6.4E-4	GAPDH|FOSB|IL1B|EGF|EGFR|FOS|MXI1|COL4A6|IL6|TNF|AKT1
DISEASES	Periodontitis	6.4E-4	IL1B|IL6|TNF
GO Biological Process	Positive regulation of response to stimulus	6.7E-4	SERPINE1|EREG|MAPK3|IL1B|EGF|EGFR|TNFSF4|BAG4|TSLP|ATF3|IL6|NPPC|TNF|AKT1|ITGB3
GO Biological Process	Regulation of primary metabolic process	6.7E-4	GPRC5A|SERPINE1|GAPDH|RDH10|EREG|FOSB|MAPK3|IL1B|EGF|EGFR|TNFSF4|BAG4|FOS|MLXIPL|IL1R2|MXI1|TSLP|ATF3|DUSP10|LMNA|IL6|NPPC|TNF|AKT1|ITGB3
WikiPathways	Photodynamic therapy-induced NF-kB survival signaling	6.7E-4	IL1B|IL6|TNF
COMPARTMENTS	Nitric-oxide synthase complex	7.0E-4	IL1B|IL6|TNF
Reactome Pathways	Platelet activation, signaling and aggregation	7.0E-4	SERPINE1|VWF|MAPK3|EGF|AKT1|ITGB3
DISEASES	Lower respiratory tract disease	7.1E-4	IL1B|EGFR|TSLP|IL6|TNF|AKT1
GO Biological Process	Positive regulation of cellular catabolic process	7.3E-4	MAPK3|IL1B|EGF|MLXIPL|IL6|TNF|AKT1
GO Biological Process	Negative regulation of phosphate metabolic process	7.3E-4	GPRC5A|IL1B|BAG4|MLXIPL|ATF3|DUSP10|TNF|AKT1
KEGG Pathways	Estrogen signaling pathway	7.4E-4	MAPK3|EGFR|FOS|AKT1
GO Biological Process	Positive regulation of t cell cytokine production	7.7E-4	IL1B|TNFSF4|IL6
GO Biological Process	Astrocyte activation	7.7E-4	IL1B|EGFR|TNF
GO Biological Process	Regulation of cellular protein localization	7.8E-4	IL1B|EGF|EGFR|BAG4|LMNA|TNF|AKT1|ITGB3
TISSUES	Breast adenocarcinoma cell line	7.8E-4	EGF|EGFR|AKT1
DISEASES	Skin disease	7.8E-4	IL1B|LAMC2|EGFR|KLK4|TSLP|COL17A1|TNF|AKT1
Reactome Pathways	Signal transduction by L1	8.0E-4	MAPK3|EGFR|ITGB3
KEGG Pathways	Measles	8.3E-4	IL1B|FOS|IL6|AKT1
GO Biological Process	Negative regulation of lipid storage	8.4E-4	IL6|TNF|ITGB3
GO Biological Process	Gland development	8.4E-4	ALDH1A2|MAPK3|EGF|EGFR|ASS1|TNF|AKT1
GO Biological Process	Positive regulation of cellular component organization	8.4E-4	SERPINE1|EREG|MAPK3|IL1B|EGF|BAG4|LMNA|PTPRD|IL6|TNF|TPPP3
GO Biological Process	Negative regulation of developmental process	8.6E-4	SERPINE1|EREG|IL1B|EGFR|TNFSF4|DUSP10|IL6|NPPC|TNF|ITGB3
GO Biological Process	Response to organonitrogen compound	8.8E-4	EREG|FOSB|MAPK3|IL1B|EGFR|FOS|ASS1|IL6|TNF|AKT1
GO Biological Process	Positive regulation of mitotic cell cycle	8.8E-4	EREG|IL1B|EGF|EGFR|AKT1
GO Biological Process	Positive regulation of leukocyte differentiation	8.8E-4	IL1B|TNFSF4|FOS|DUSP10|TNF
Reactome Pathways	SHC1 events in ERBB2 signaling	8.8E-4	EREG|EGF|EGFR
Reactome Pathways	Signaling by ERBB2 TMD/JMD mutants	8.8E-4	EREG|EGF|EGFR
GO Biological Process	Positive regulation of cell differentiation	9.1E-4	SERPINE1|IL1B|TNFSF4|FOS|DUSP10|PTPRD|IL6|NPPC|TNF|AKT1
WikiPathways	TCA cycle nutrient use and invasiveness of ovarian cancer	9.2E-4	MAPK3|EGFR
WikiPathways	IL-5 signaling pathway	9.3E-4	MAPK3|FOS|AKT1
GO Biological Process	Acute inflammatory response	9.4E-4	IL1B|TNFSF4|ASS1|IL6
Reactome Pathways	RAF-independent MAPK1/3 activation	9.4E-4	MAPK3|DUSP10|IL6
KEGG Pathways	Gastric cancer	9.6E-4	MAPK3|EGF|EGFR|AKT1
KEGG Pathways	Legionellosis	9.7E-4	IL1B|IL6|TNF
GO Biological Process	Positive regulation of cell adhesion	9.8E-4	IL1B|TNFSF4|BAG4|DUSP10|IL6|TNF|AKT1
WikiPathways	Embryonic stem cell pluripotency pathways	9.8E-4	EGF|EGFR|FOS|AKT1
WikiPathways	Fibrin complement receptor 3 signaling pathway	9.8E-4	IL6|TNF|AKT1
GO Biological Process	Regulation of production of mirnas involved in gene silencing by mirna	0.001	EGFR|IL6|TNF
KEGG Pathways	Phospholipase D signaling pathway	0.001	MAPK3|EGF|EGFR|AKT1
WikiPathways	IL-2 signaling pathway	0.001	MAPK3|FOS|AKT1
GO Biological Process	Regulation of immune system process	0.0011	SERPINE1|EREG|MAPK3|IL1B|TNFSF4|FOS|TSLP|COL17A1|DUSP10|IL6|TNF|AKT1
GO Biological Process	Regulation of adaptive immune response	0.0011	IL1B|TNFSF4|DUSP10|IL6|TNF
GO Biological Process	Positive regulation of transcription by rna polymerase ii	0.0011	SERPINE1|FOSB|MAPK3|IL1B|EGFR|FOS|MLXIPL|ATF3|IL6|TNF|AKT1
GO Biological Process	Cellular developmental process	0.0011	SERPINE1|RDH10|EREG|ALDH1A2|MAPK3|IL1B|LAMC2|EGFR|FOS|ATF3|COL18A1|DUSP10|LMNA|PTPRD|IL6|NPPC|TNF|AKT1|ITGB3
GO Biological Process	Positive regulation of protein secretion	0.0011	GAPDH|EGFR|TNFSF4|IL6|TNF
GO Biological Process	Negative regulation of lipid catabolic process	0.0011	IL1B|TNF|AKT1
GO Biological Process	Cellular response to mechanical stimulus	0.0011	MAPK3|IL1B|EGFR|AKT1
KEGG Pathways	Cellular senescence	0.0011	SERPINE1|MAPK3|IL6|AKT1
WikiPathways	IL-6 signaling pathway	0.0011	MAPK3|IL6|AKT1
COMPARTMENTS	interleukin-23 complex	0.0012	IL1B|IL6|TNF
GO Biological Process	Regulation of protein transport	0.0012	GAPDH|IL1B|EGFR|TNFSF4|BAG4|IL6|TNF|ITGB3
GO Biological Process	Positive regulation of protein kinase b signaling	0.0012	EREG|EGF|EGFR|BAG4|TNF
GO Biological Process	Regulation of erk1 and erk2 cascade	0.0012	MAPK3|IL1B|EGFR|ATF3|DUSP10|TNF
KEGG Pathways	Inflammatory bowel disease	0.0012	IL1B|IL6|TNF
Reactome Pathways	Disease	0.0012	EREG|VWF|MAPK3|IL1B|EGF|EGFR|BAG4|DUSP10|LMNA|IL6|AKT1|ITGB3
Reactome Pathways	Signaling by ERBB2 KD Mutants	0.0012	EREG|EGF|EGFR
GO Biological Process	Negative regulation of cellular protein metabolic process	0.0013	GPRC5A|SERPINE1|GAPDH|IL1B|MLXIPL|IL1R2|ATF3|DUSP10|TNF|AKT1
GO Biological Process	Positive regulation of intracellular signal transduction	0.0013	EREG|MAPK3|IL1B|EGF|EGFR|BAG4|IL6|NPPC|TNF|AKT1
Reactome Pathways	Integrin cell surface interactions	0.0013	VWF|COL18A1|COL4A6|ITGB3
Reactome Pathways	Integrin signaling	0.0013	VWF|AKT1|ITGB3
WikiPathways	Aryl hydrocarbon receptor pathway	0.0013	IL1B|EGFR|TNF
WikiPathways	Ebola virus pathway in host	0.0013	MAPK3|EGFR|AKT1|ITGB3
GO Biological Process	Defense response	0.0014	SERPINE1|GAPDH|IL1B|EGFR|TNFSF4|FOS|TSLP|ASS1|IL6|TNF|AKT1
GO Biological Process	Regulation of biosynthetic process	0.0014	SERPINE1|GAPDH|RDH10|EREG|FOSB|MAPK3|IL1B|EGF|EGFR|TNFSF4|FOS|MLXIPL|MXI1|ATF3|ASS1|IL6|NPPC|TNF|AKT1|ITGB3
WikiPathways	Adipogenesis	0.0014	SERPINE1|LMNA|IL6|TNF
DISEASES	Atherosclerosis	0.0015	IL1B|IL6|TNF
KEGG Pathways	Fc epsilon RI signaling pathway	0.0015	MAPK3|TNF|AKT1
WikiPathways	IL-3 signaling pathway	0.0015	MAPK3|FOS|AKT1
WikiPathways	Hepatitis C and hepatocellular carcinoma	0.0015	MAPK3|IL6|AKT1
GO Biological Process	Response to hormone	0.0016	EREG|FOSB|EGFR|TNFSF4|FOS|ASS1|IL6|TNF|AKT1
GO Biological Process	Positive regulation of transcription, dna-templated	0.0016	SERPINE1|FOSB|MAPK3|IL1B|EGF|EGFR|FOS|MLXIPL|ATF3|IL6|TNF|AKT1
GO Biological Process	Regulation of jnk cascade	0.0016	IL1B|EGFR|DUSP10|TNF|AKT1
GO Biological Process	Cellular response to external stimulus	0.0016	MAPK3|IL1B|EGFR|FOS|ATF3|AKT1
GO Biological Process	Positive regulation of secretion by cell	0.0016	GAPDH|IL1B|EGFR|TNFSF4|IL6|TNF
GO Biological Process	Regulation of epithelial cell apoptotic process	0.0016	SERPINE1|COL18A1|IL6|TNF
Reactome Pathways	Laminin interactions	0.0016	LAMC2|COL18A1|COL4A6
GO Biological Process	Angiogenesis	0.0017	SERPINE1|EREG|EGF|COL18A1|AKT1|ITGB3
GO Biological Process	Positive regulation of acute inflammatory response	0.0017	IL1B|IL6|TNF
GO Biological Process	Negative regulation of lipid transport	0.0017	EGF|AKT1|ITGB3
GO Biological Process	Tube morphogenesis	0.0017	SERPINE1|RDH10|EREG|EGF|EGFR|COL18A1|AKT1|ITGB3
GO Biological Process	Regulation of cell differentiation	0.0017	SERPINE1|EREG|IL1B|EGFR|TNFSF4|FOS|DUSP10|PTPRD|IL6|NPPC|TNF|AKT1|ITGB3
GO Biological Process	Regulation of macromolecule metabolic process	0.0017	GPRC5A|SERPINE1|GAPDH|EREG|FOSB|ALDH1A2|MAPK3|IL1B|EGF|EGFR|TNFSF4|BAG4|FOS|MLXIPL|IL1R2|MXI1|TSLP|ATF3|DUSP10|LMNA|IL6|NPPC|TNF|AKT1|ITGB3
GO Biological Process	Biological regulation	0.0017	GPRC5A|SERPINE1|GAPDH|RDH10|EREG|FOSB|ALDH1A2|NTS|VWF|MAPK3|IL1B|LAMC2|EGF|EGFR|TNFSF4|BAG4|FOS|MLXIPL|IL1R2|MXI1|TSLP|COL17A1|ATF3|COL18A1|DUSP10|LMNA|ASS1|PTPRD|COL4A6|IL6|NPPC|TNF|AKT1|ITGB3|TPPP3
DISEASES	Lung non-small cell carcinoma	0.0017	EGFR|TNF|AKT1
KEGG Pathways	NOD-like receptor signaling pathway	0.0017	MAPK3|IL1B|IL6|TNF
KEGG Pathways	Prolactin signaling pathway	0.0017	MAPK3|FOS|AKT1
KEGG Pathways	Central carbon metabolism in cancer	0.0017	MAPK3|EGFR|AKT1
Reactome Pathways	EGFR downregulation	0.0017	EREG|EGF|EGFR
WikiPathways	Netrin-UNC5B signaling pathway	0.0017	MAPK3|TNF|AKT1
COMPARTMENTS	Basement membrane	0.0018	LAMC2|COL17A1|COL18A1|COL4A6
COMPARTMENTS	Plasma membrane signaling receptor complex	0.0018	VWF|IL1B|COL17A1|IL6|AKT1|ITGB3
GO Biological Process	Regulation of epidermal growth factor-activated receptor activity	0.0018	GPRC5A|EREG|EGF
GO Biological Process	Regulation of biological process	0.0018	GPRC5A|SERPINE1|GAPDH|RDH10|EREG|FOSB|ALDH1A2|NTS|MAPK3|IL1B|LAMC2|EGF|EGFR|TNFSF4|BAG4|FOS|MLXIPL|IL1R2|MXI1|TSLP|COL17A1|ATF3|COL18A1|DUSP10|LMNA|ASS1|PTPRD|COL4A6|IL6|NPPC|TNF|AKT1|ITGB3|TPPP3
GO Biological Process	Positive regulation of calcidiol 1-monooxygenase activity	0.0018	IL1B|TNF
GO Biological Process	Circulatory system development	0.0018	SERPINE1|EREG|ALDH1A2|MAPK3|EGF|COL18A1|LMNA|AKT1|ITGB3
TISSUES	Respiratory system	0.0018	GPRC5A|SERPINE1|GAPDH|FOSB|VWF|IL1B|FOS|TSLP|ATF3|LMNA|IL6|AKT1
WikiPathways	IL-1 signaling pathway	0.0018	MAPK3|IL1B|AKT1
WikiPathways	IL-4 signaling pathway	0.0018	MAPK3|FOS|AKT1
GO Biological Process	Response to extracellular stimulus	0.0019	ALDH1A2|MAPK3|EGFR|FOS|ATF3|ASS1|AKT1
GO Biological Process	Positive regulation of macromolecule biosynthetic process	0.0019	SERPINE1|EREG|FOSB|MAPK3|IL1B|EGF|EGFR|FOS|MLXIPL|ATF3|IL6|TNF|AKT1
GO Biological Process	Positive regulation of monooxygenase activity	0.0019	IL1B|TNF|AKT1
GO Biological Process	Cellular response to metal ion	0.0019	FOSB|MAPK3|EGFR|FOS|AKT1
GO Biological Process	Cellular response to ketone	0.0019	EGFR|TNFSF4|ASS1|AKT1
WikiPathways	RANKL/RANK signaling pathway	0.0019	MAPK3|FOS|AKT1
WikiPathways	Altered glycosylation of MUC1 in tumor microenvironment	0.0019	IL6|TNF
GO Biological Process	ERBB2 signaling pathway	0.002	EREG|EGF|EGFR
GO Biological Process	Positive regulation of nucleobase-containing compound metabolic process	0.002	SERPINE1|FOSB|MAPK3|IL1B|EGF|EGFR|TNFSF4|FOS|MLXIPL|ATF3|IL6|TNF|AKT1
GO Biological Process	Respiratory system development	0.002	RDH10|ALDH1A2|MAPK3|EGFR|ASS1
GO Biological Process	Positive regulation of leukocyte activation	0.0021	IL1B|TNFSF4|TSLP|DUSP10|IL6|AKT1
GO Biological Process	Negative regulation of apoptotic process	0.0021	SERPINE1|IL1B|EGFR|BAG4|TSLP|LMNA|IL6|TNF|AKT1
GO Biological Process	Regulation of protein secretion	0.0021	GAPDH|IL1B|EGFR|TNFSF4|IL6|TNF
GO Biological Process	Regulation of immune response	0.0021	EREG|MAPK3|IL1B|TNFSF4|FOS|COL17A1|DUSP10|IL6|TNF
GO Biological Process	Positive regulation of dna metabolic process	0.0021	MAPK3|EGFR|TNFSF4|IL6|AKT1
GO Biological Process	Blood vessel development	0.0022	SERPINE1|EREG|ALDH1A2|EGF|COL18A1|AKT1|ITGB3
GO Biological Process	Regulation of cellular process	0.0022	GPRC5A|SERPINE1|GAPDH|RDH10|EREG|FOSB|ALDH1A2|NTS|MAPK3|IL1B|LAMC2|EGF|EGFR|TNFSF4|BAG4|FOS|MLXIPL|IL1R2|MXI1|TSLP|ATF3|COL18A1|DUSP10|LMNA|ASS1|PTPRD|COL4A6|IL6|NPPC|TNF|AKT1|ITGB3|TPPP3
KEGG Pathways	Kaposi sarcoma-associated herpesvirus infection	0.0022	MAPK3|FOS|IL6|AKT1
WikiPathways	Myometrial relaxation and contraction pathways	0.0022	IL1B|FOS|ATF3|IL6
WikiPathways	Kit receptor signaling pathway	0.0022	MAPK3|FOS|AKT1
GO Biological Process	Positive regulation of adaptive immune response based on somatic recombination of immune receptors built from immunoglobulin superfamily domains	0.0023	IL1B|TNFSF4|IL6|TNF
GO Biological Process	Response to abiotic stimulus	0.0023	FOSB|MAPK3|IL1B|EGFR|FOS|COL18A1|LMNA|NPPC|TNF|AKT1
GO Biological Process	Regulation of map kinase activity	0.0023	MAPK3|IL1B|EGF|EGFR|DUSP10|TNF
DISEASES	Colitis	0.0023	IL1B|IL6|TNF
KEGG Pathways	B cell receptor signaling pathway	0.0023	MAPK3|FOS|AKT1
WikiPathways	Sudden infant death syndrome (SIDS) susceptibility pathways	0.0023	GAPDH|IL1B|IL6|TNF
GO Biological Process	Sequestering of triglyceride	0.0024	IL1B|TNF
GO Biological Process	Positive regulation of epidermal growth factor receptor signaling pathway	0.0024	EREG|EGF|AKT1
GO Biological Process	Negative regulation of vascular wound healing	0.0024	SERPINE1|TNF
Reactome Pathways	PLCG1 events in ERBB2 signaling	0.0024	EGF|EGFR
COMPARTMENTS	Integral component of membrane	0.0025	RDH10|EREG|VWF|IL1B|EGF|EGFR|TNFSF4|COL17A1|IL6|TNF|AKT1|ITGB3
GO Biological Process	Maternal placenta development	0.0025	MAPK3|AKT1|TPPP3
GO Biological Process	Regulation of leukocyte migration	0.0025	SERPINE1|MAPK3|IL6|TNF|AKT1
GO Biological Process	Positive regulation of lymphocyte mediated immunity	0.0025	IL1B|TNFSF4|IL6|TNF
GO Biological Process	Transmembrane receptor protein tyrosine kinase signaling pathway	0.0025	EREG|MAPK3|EGF|EGFR|COL4A6|AKT1|ITGB3
GO Biological Process	Positive regulation of t cell activation	0.0025	IL1B|TNFSF4|DUSP10|IL6|AKT1
GO Biological Process	Positive regulation of transport	0.0025	SERPINE1|GAPDH|IL1B|EGF|EGFR|TNFSF4|IL6|TNF|AKT1
GO Biological Process	Positive regulation of protein serine/threonine kinase activity	0.0025	MAPK3|IL1B|EGF|EGFR|TNF|AKT1
Reactome Pathways	PI3K/AKT Signaling in Cancer	0.0025	EREG|EGF|EGFR|AKT1
Reactome Pathways	Signaling by high-kinase activity BRAF mutants	0.0025	VWF|MAPK3|ITGB3
WikiPathways	Serotonin transporter activity	0.0025	IL1B|ITGB3
GO Biological Process	Positive regulation of protein transport	0.0026	GAPDH|IL1B|EGFR|TNFSF4|IL6|TNF
GO Biological Process	Regulation of protein serine/threonine kinase activity	0.0026	MAPK3|IL1B|EGF|EGFR|DUSP10|TNF|AKT1
COMPARTMENTS	Receptor complex	0.0027	VWF|IL1B|EGFR|COL17A1|IL6|AKT1|ITGB3
COMPARTMENTS	Transforming growth factor beta complex	0.0027	IL1B|IL6|TNF
GO Biological Process	Positive regulation of cell death	0.0027	GAPDH|ALDH1A2|FOS|ATF3|COL18A1|IL6|TNF|AKT1
GO Biological Process	Cell differentiation	0.0027	RDH10|EREG|ALDH1A2|MAPK3|IL1B|LAMC2|EGFR|FOS|ATF3|COL18A1|DUSP10|LMNA|PTPRD|IL6|NPPC|TNF|AKT1|ITGB3
GO Biological Process	Negative regulation of extrinsic apoptotic signaling pathway in absence of ligand	0.0027	IL1B|TNF|AKT1
GO Biological Process	Response to endogenous stimulus	0.0028	EREG|FOSB|MAPK3|EGFR|TNFSF4|BAG4|FOS|ASS1|IL6|TNF|AKT1
GO Biological Process	Protein kinase b signaling	0.0028	IL1B|TNF|AKT1
GO Biological Process	Regulation of developmental process	0.0028	SERPINE1|EREG|IL1B|EGF|EGFR|TNFSF4|FOS|DUSP10|LMNA|PTPRD|IL6|NPPC|TNF|AKT1|ITGB3
COMPARTMENTS	interleukin-12 complex	0.0029	IL1B|IL6|TNF
WikiPathways	Thyroid stimulating hormone (TSH) signaling pathway	0.0029	MAPK3|FOS|AKT1
WikiPathways	AGE/RAGE pathway	0.0029	MAPK3|EGFR|AKT1
WikiPathways	RAC1/PAK1/p38/MMP2 pathway	0.0029	MAPK3|EGFR|AKT1
WikiPathways	Melanoma	0.0029	MAPK3|FOS|AKT1
GO Biological Process	Positive regulation of immune effector process	0.003	MAPK3|IL1B|TNFSF4|IL6|TNF
GO Biological Process	Response to metal ion	0.003	FOSB|MAPK3|EGFR|FOS|ASS1|AKT1
GO Biological Process	Glial cell development	0.003	IL1B|EGFR|TNF|AKT1
GO Biological Process	Regulation of protein localization to cell surface	0.003	EGF|TNF|AKT1
KEGG Pathways	Gap junction	0.003	MAPK3|EGF|EGFR
KEGG Pathways	Human immunodeficiency virus 1 infection	0.003	MAPK3|FOS|TNF|AKT1
GO Biological Process	MAPK cascade	0.0031	EREG|MAPK3|IL1B|EGF|EGFR|TNF
GO Biological Process	Regulation of cellular biosynthetic process	0.0031	SERPINE1|GAPDH|RDH10|EREG|FOSB|MAPK3|IL1B|EGF|EGFR|TNFSF4|FOS|MLXIPL|MXI1|ATF3|ASS1|IL6|NPPC|TNF|AKT1
GO Biological Process	Positive regulation of dna replication	0.0031	EREG|EGF|EGFR
GO Biological Process	Negative regulation of interleukin-1-mediated signaling pathway	0.0031	IL1R2|IL6
DISEASES	Autoimmune disease of musculoskeletal system	0.0031	IL1B|TNFSF4|COL17A1|IL6|TNF
DISEASES	Pneumonia	0.0031	IL1B|IL6|TNF
DISEASES	Lung disease	0.0031	IL1B|EGFR|IL6|TNF|AKT1
TISSUES	A-431 cell	0.0032	EGF|EGFR
TISSUES	Adenocarcinoma cell line	0.0032	GAPDH|EGF|EGFR|AKT1
TISSUES	Peritoneal fluid	0.0032	IL6|TNF
TISSUES	U-87MG cell	0.0032	EGFR|AKT1
KEGG Pathways	Regulation of actin cytoskeleton	0.0032	MAPK3|EGF|EGFR|ITGB3
Reactome Pathways	MAP2K and MAPK activation	0.0032	VWF|MAPK3|ITGB3
WikiPathways	Osteopontin signaling	0.0032	MAPK3|ITGB3
WikiPathways	MFAP5-mediated ovarian cancer cell motility and invasiveness	0.0032	MAPK3|ITGB3
GO Biological Process	Glucose metabolic process	0.0033	GAPDH|ATF3|TNF|AKT1
GO Biological Process	Regulation of proteolysis	0.0033	SERPINE1|GAPDH|MAPK3|IL1B|EGF|IL1R2|TNF|AKT1
GO Biological Process	Regulation of lipid transport	0.0033	IL1B|EGF|AKT1|ITGB3
WikiPathways	Non-genomic actions of 1,25 dihydroxyvitamin D3	0.0033	MAPK3|IL6|TNF
COMPARTMENTS	Cell wall	0.0034	IL1B|IL6|TNF
TISSUES	Abdomen	0.0034	GAPDH|LMNA|IL6|TNF
Reactome Pathways	Signaling by RAF1 mutants	0.0034	VWF|MAPK3|ITGB3
GO Biological Process	Regulation of transport	0.0035	SERPINE1|GAPDH|MAPK3|IL1B|EGF|EGFR|TNFSF4|BAG4|IL6|TNF|AKT1|ITGB3
KEGG Pathways	Small cell lung cancer	0.0035	LAMC2|COL4A6|AKT1
WikiPathways	Chromosomal and microsatellite instability in colorectal cancer	0.0035	MAPK3|FOS|AKT1
GO Biological Process	Regulation of gliogenesis	0.0036	IL1B|DUSP10|IL6|TNF
GO Biological Process	Negative regulation of multicellular organismal process	0.0036	SERPINE1|IL1B|EGFR|TNFSF4|IL1R2|DUSP10|LMNA|IL6|NPPC|TNF
GO Biological Process	Response to alcohol	0.0036	FOSB|TNFSF4|FOS|NPPC|AKT1
GO Biological Process	Endocrine system development	0.0037	ALDH1A2|MAPK3|IL6|AKT1
GO Biological Process	Regulation of bone resorption	0.0037	EGFR|IL6|ITGB3
GO Biological Process	Negative regulation of notch signaling pathway	0.0037	EGF|EGFR|AKT1
GO Biological Process	Regulation of cellular component organization	0.0037	SERPINE1|EREG|MAPK3|IL1B|EGF|EGFR|BAG4|LMNA|PTPRD|IL6|TNF|AKT1|ITGB3|TPPP3
GO Biological Process	Cellular response to epidermal growth factor stimulus	0.0037	EGFR|BAG4|AKT1
TISSUES	Kupffer cell	0.0037	IL6|TNF
TISSUES	Synovial fibroblast	0.0037	IL1B|IL6
TISSUES	Fibroblast-like synoviocyte	0.0037	IL1B|IL6
KEGG Pathways	Dilated cardiomyopathy	0.0037	LMNA|TNF|ITGB3
WikiPathways	Leptin signaling pathway	0.0037	MAPK3|IL1B|AKT1
WikiPathways	Prolactin signaling pathway	0.0038	MAPK3|FOS|AKT1
GO Biological Process	Acute-phase response	0.0039	IL1B|ASS1|IL6
GO Biological Process	Positive regulation of cell cycle	0.0039	EREG|IL1B|EGF|EGFR|MLXIPL|AKT1
GO Biological Process	Response to uv-a	0.0039	EGFR|AKT1
GO Biological Process	Positive regulation of i-kappab phosphorylation	0.0039	TNF|AKT1
WikiPathways	Mammary gland development pathway - Embryonic development (Stage 1 of 4)	0.0039	TNF|AKT1
WikiPathways	ERK pathway in Huntingtons disease	0.0039	EGF|EGFR
GO Biological Process	Regulation of intracellular signal transduction	0.004	EREG|MAPK3|IL1B|EGF|EGFR|BAG4|ATF3|DUSP10|IL6|NPPC|TNF|AKT1
WikiPathways	Regulatory circuits of the STAT3 signaling pathway	0.004	MAPK3|EGFR|PTPRD
KEGG Pathways	Ras signaling pathway	0.0041	MAPK3|EGF|EGFR|AKT1
Reactome Pathways	Collagen chain trimerization	0.0041	COL17A1|COL18A1|COL4A6
Reactome Pathways	Signaling by moderate kinase activity BRAF mutants	0.0042	VWF|MAPK3|ITGB3
Reactome Pathways	Paradoxical activation of RAF signaling by kinase inactive BRAF	0.0042	VWF|MAPK3|ITGB3
Reactome Pathways	Signaling downstream of RAS mutants	0.0042	VWF|MAPK3|ITGB3
WikiPathways	MAPK pathway in congenital thyroid cancer	0.0042	MAPK3|FOS
COMPARTMENTS	Platelet alpha granule	0.0043	SERPINE1|VWF|EGF|ITGB3
COMPARTMENTS	Cellular anatomical entity	0.0043	GPRC5A|SERPINE1|GAPDH|RDH10|EREG|FOSB|ALDH1A2|NTS|VWF|MAPK3|IL1B|LAMC2|EGF|EGFR|TNFSF4|BAG4|FOS|MLXIPL|KLK4|IL1R2|MXI1|TSLP|COL17A1|ATF3|COL18A1|DUSP10|LMNA|ASS1|PTPRD|COL4A6|IL6|NPPC|TNF|SSUH2|AKT1|ITGB3|DNAH2
GO Biological Process	Regulation of cytokine production involved in inflammatory response	0.0043	IL1R2|IL6|TNF
TISSUES	Lung	0.0043	GPRC5A|SERPINE1|GAPDH|VWF|IL1B|TSLP|ATF3|LMNA|IL6|AKT1
TISSUES	MDA-MB-231 cell	0.0043	EGF|AKT1
TISSUES	Prostate cancer cell line	0.0043	GAPDH|KLK4|TNF|AKT1
TISSUES	Bone marrow-derived macrophage	0.0043	IL1B|TNF
Reactome Pathways	Platelet degranulation	0.0043	SERPINE1|VWF|EGF|ITGB3
COMPARTMENTS	Protein-containing complex	0.0045	SERPINE1|GAPDH|VWF|IL1B|LAMC2|EGF|EGFR|FOS|MLXIPL|MXI1|TSLP|COL17A1|ATF3|COL18A1|ASS1|COL4A6|IL6|TNF|SSUH2|AKT1|ITGB3|DNAH2
GO Biological Process	Digestive tract development	0.0045	ALDH1A2|EGFR|ASS1|TNF
UniProt Keywords	Disulfide bond	0.0045	EREG|VWF|LAMC2|EGF|EGFR|TNFSF4|KLK4|IL1R2|TSLP|COL17A1|COL18A1|PTPRD|COL4A6|IL6|NPPC|TNF|AKT1|ITGB3
WikiPathways	Glioblastoma signaling pathways	0.0045	MAPK3|EGFR|AKT1
GO Biological Process	Platelet degranulation	0.0046	SERPINE1|VWF|EGF|ITGB3
GO Biological Process	Regulation of cellular localization	0.0046	MAPK3|IL1B|EGF|EGFR|BAG4|LMNA|TNF|AKT1|ITGB3
KEGG Pathways	Parathyroid hormone synthesis, secretion and action	0.0046	MAPK3|EGFR|FOS
WikiPathways	4-hydroxytamoxifen, Dexamethasone, and Retinoic Acids Regulation of p27 Expression	0.0046	MAPK3|AKT1
WikiPathways	Cells and molecules involved in local acute inflammatory response	0.0046	IL6|TNF
GO Biological Process	Response to acid chemical	0.0048	EGFR|COL18A1|ASS1|TNF
GO Biological Process	Retinoic acid biosynthetic process	0.0048	RDH10|ALDH1A2
GO Biological Process	Positive regulation of fever generation	0.0048	IL1B|TNF
WikiPathways	Clear cell renal cell carcinoma pathways	0.0048	GAPDH|EGFR|AKT1
GO Biological Process	Negative regulation of protein phosphorylation	0.0049	GPRC5A|IL1B|MLXIPL|ATF3|DUSP10|AKT1
GO Biological Process	Regulation of catabolic process	0.0049	GAPDH|MAPK3|IL1B|EGF|EGFR|MLXIPL|IL6|TNF|AKT1
GO Biological Process	Negative regulation of catalytic activity	0.0049	GPRC5A|SERPINE1|GAPDH|IL1B|BAG4|DUSP10|TNF|AKT1
GO Biological Process	Regulation of fat cell differentiation	0.0049	DUSP10|IL6|TNF|AKT1
GO Biological Process	Regulation of receptor signaling pathway via jak-stat	0.0049	EGF|TSLP|IL6|TNF
WikiPathways	TGF-beta signaling in thyroid cells for epithelial-mesenchymal transition	0.0049	MAPK3|AKT1
WikiPathways	MFAP5 effect on permeability and motility of endothelial cells via cytoskeleton rearrangement	0.0049	MAPK3|ITGB3
GO Biological Process	Regulation of endothelial cell proliferation	0.0051	ALDH1A2|TNF|AKT1|ITGB3
GO Biological Process	Regulation of immune effector process	0.0052	MAPK3|IL1B|TNFSF4|DUSP10|IL6|TNF
GO Biological Process	Platelet activation	0.0052	VWF|MAPK3|IL6|ITGB3
GO Biological Process	Negative regulation of protein modification process	0.0052	GPRC5A|IL1B|MLXIPL|ATF3|DUSP10|TNF|AKT1
GO Biological Process	Regulation of endothelial cell apoptotic process	0.0052	SERPINE1|COL18A1|TNF
TISSUES	Bronchoalveolar lavage fluid	0.0052	IL6|TNF
TISSUES	Gingiva	0.0052	IL1B|IL6
WikiPathways	Overview of nanoparticle effects	0.0053	IL6|TNF
GO Biological Process	Reproductive structure development	0.0054	RDH10|EREG|MAPK3|EGFR|AKT1|TPPP3
KEGG Pathways	Cholinergic synapse	0.0054	MAPK3|FOS|AKT1
WikiPathways	Apoptosis modulation and signaling	0.0054	MAPK3|FOS|IL1R2
DISEASES	Cancer	0.0055	GAPDH|IL1B|EGF|EGFR|FOS|MXI1|IL6|TNF|AKT1
GO Biological Process	Positive regulation of histone phosphorylation	0.0056	MAPK3|IL1B
GO Biological Process	Positive regulation of map kinase activity	0.0056	MAPK3|IL1B|EGF|EGFR|TNF
GO Biological Process	Regulation of macromolecule biosynthetic process	0.0057	SERPINE1|GAPDH|EREG|FOSB|MAPK3|IL1B|EGF|EGFR|TNFSF4|FOS|MLXIPL|MXI1|ATF3|IL6|NPPC|TNF|AKT1|ITGB3
GO Biological Process	Response to organophosphorus	0.0057	FOSB|IL1B|FOS|ASS1
GO Molecular Function	Cytokine receptor binding	0.0057	IL1B|TNFSF4|TSLP|IL6|TNF|ITGB3
WikiPathways	BMP signaling in eyelid development	0.0057	MAPK3|EGFR
GO Biological Process	Activation of mapkk activity	0.0058	MAPK3|EGF|EGFR
GO Biological Process	Regulation of mononuclear cell migration	0.0058	SERPINE1|MAPK3|TNF
Reactome Pathways	Degradation of the extracellular matrix	0.0058	LAMC2|COL17A1|COL18A1|COL4A6
KEGG Pathways	Sphingolipid signaling pathway	0.0062	MAPK3|TNF|AKT1
WikiPathways	Small cell lung cancer	0.0062	LAMC2|COL4A6|AKT1
WikiPathways	Host-pathogen interaction of human coronaviruses - apoptosis	0.0062	TNF|AKT1
WikiPathways	Galanin receptor pathway	0.0062	FOS|IL6
GO Biological Process	Positive regulation of leukocyte migration	0.0063	SERPINE1|MAPK3|IL6|TNF
GO Biological Process	Aging	0.0063	SERPINE1|MAPK3|FOS|ASS1|AKT1
GO Biological Process	Negative regulation of biosynthetic process	0.0063	GAPDH|EREG|FOSB|TNFSF4|MLXIPL|MXI1|ATF3|IL6|NPPC|TNF|ITGB3
GO Biological Process	Regulation of gene expression	0.0063	SERPINE1|GAPDH|EREG|FOSB|ALDH1A2|MAPK3|IL1B|EGF|EGFR|TNFSF4|FOS|MLXIPL|IL1R2|MXI1|TSLP|ATF3|LMNA|IL6|TNF|AKT1
GO Biological Process	Positive regulation of interleukin-8 production	0.0063	SERPINE1|IL1B|TNF
GO Biological Process	Humoral immune response	0.0064	GAPDH|NTS|TSLP|IL6|TNF
GO Biological Process	Wound healing	0.0064	EREG|VWF|MAPK3|EGFR|IL6|ITGB3
GO Biological Process	Positive regulation of organelle organization	0.0065	EREG|MAPK3|IL1B|EGF|BAG4|LMNA|TNF
GO Biological Process	Positive regulation of leukocyte proliferation	0.0065	MAPK3|IL1B|TNFSF4|IL6
TISSUES	Bone marrow cancer cell	0.0065	GAPDH|MAPK3|ATF3|LMNA|AKT1|ITGB3
KEGG Pathways	Thyroid hormone signaling pathway	0.0065	MAPK3|AKT1|ITGB3
KEGG Pathways	Growth hormone synthesis, secretion and action	0.0065	MAPK3|FOS|AKT1
WikiPathways	Transcription factor regulation in adipogenesis	0.0065	IL6|TNF
WikiPathways	Vitamin D in inflammatory diseases	0.0065	IL6|TNF
DISEASES	Chorioamnionitis	0.0066	IL1B|IL6
DISEASES	Glanzmanns thrombasthenia	0.0066	VWF|ITGB3
GO Biological Process	Negative regulation of transport	0.0067	IL1B|EGF|BAG4|TNF|AKT1|ITGB3
KEGG Pathways	Prion disease	0.0068	MAPK3|IL1B|IL6|TNF
GO Biological Process	Regulation of biological quality	0.0069	SERPINE1|GAPDH|RDH10|ALDH1A2|VWF|MAPK3|IL1B|EGFR|BAG4|MLXIPL|MXI1|LMNA|PTPRD|IL6|NPPC|TNF|AKT1|ITGB3
WikiPathways	Blood clotting cascade	0.007	SERPINE1|VWF
WikiPathways	Kynurenine pathway and links to cell senescence	0.007	IL1R2|TNF
WikiPathways	Estrogen signaling pathway	0.007	FOS|AKT1
GO Biological Process	Response to nutrient levels	0.0071	ALDH1A2|MAPK3|EGFR|ATF3|ASS1|AKT1
GO Biological Process	Positive regulation of mitotic nuclear division	0.0071	EREG|IL1B|EGF
GO Biological Process	Embryonic organ development	0.0071	RDH10|ALDH1A2|MAPK3|EGFR|TNF|AKT1
GO Biological Process	Cellular response to fatty acid	0.0071	TNFSF4|ASS1|AKT1
DISEASES	Bone disease	0.0071	ALDH1A2|IL1B|EGFR|IL6|NPPC|TNF|ITGB3
DISEASES	Arthritis	0.0072	ALDH1A2|IL1B|IL6|TNF
UniProt Keywords	Cytokine	0.0073	IL1B|TNFSF4|TSLP|IL6|TNF
WikiPathways	7q11.23 copy number variation syndrome	0.0073	GAPDH|MAPK3|MLXIPL
WikiPathways	NAD metabolism in oncogene-induced senescence and mitochondrial dysfunction-associated senescence	0.0073	IL1B|IL6
WikiPathways	Senescence and autophagy in cancer	0.0074	SERPINE1|IL1B|IL6
GO Biological Process	Placenta development	0.0075	MAPK3|EGFR|AKT1|TPPP3
GO Biological Process	Regulation of cellular catabolic process	0.0075	GAPDH|MAPK3|IL1B|EGF|MLXIPL|IL6|TNF|AKT1
GO Biological Process	Chemokine production	0.0075	TNFSF4|TNF
Reactome Pathways	Signaling by ERBB4	0.0075	EREG|EGF|EGFR
Reactome Pathways	MAPK3 (ERK1) activation	0.0077	MAPK3|IL6
Reactome Pathways	Non-integrin membrane-ECM interactions	0.0077	LAMC2|COL4A6|ITGB3
Reactome Pathways	Activation of the AP-1 family of transcription factors	0.0077	MAPK3|FOS
WikiPathways	IL-7 signaling pathway	0.0077	MAPK3|AKT1
WikiPathways	S1P receptor signal transduction	0.0077	MAPK3|AKT1
WikiPathways	Hypothesized pathways in pathogenesis of cardiovascular disease	0.0077	SERPINE1|MAPK3
GO Biological Process	Response to purine-containing compound	0.0079	FOSB|IL1B|FOS|ASS1
GO Biological Process	Positive regulation of apoptotic process	0.0079	GAPDH|ALDH1A2|ATF3|COL18A1|IL6|TNF|AKT1
GO Biological Process	Activation of mapk activity	0.008	MAPK3|IL1B|EGF|TNF
WikiPathways	EPO receptor signaling	0.008	MAPK3|AKT1
GO Biological Process	Reproductive process	0.0081	RDH10|EREG|FOSB|MAPK3|IL1B|EGFR|FOS|NPPC|AKT1|TPPP3
GO Biological Process	Positive regulation of cell cycle process	0.0081	EREG|IL1B|EGF|EGFR|AKT1
Reactome Pathways	Nuclear Events (kinase and transcription factor activation)	0.0081	FOSB|MAPK3|FOS
GO Biological Process	Negative regulation of mitochondrion organization	0.0082	BAG4|LMNA|AKT1
GO Biological Process	Positive regulation of protein localization to plasma membrane	0.0082	EGFR|TNF|AKT1
KEGG Pathways	Apelin signaling pathway	0.0083	SERPINE1|MAPK3|AKT1
COMPARTMENTS	Extracellular exosome	0.0084	SERPINE1|GAPDH|VWF|EGF|COL18A1|ITGB3
GO Biological Process	Negative regulation of collagen biosynthetic process	0.0085	IL6|NPPC
GO Biological Process	Positive regulation of immunoglobulin secretion	0.0085	TNFSF4|IL6
GO Biological Process	Maintenance of location	0.0085	IL1B|MXI1|TNF|AKT1
GO Biological Process	Positive regulation of production of mirnas involved in gene silencing by mirna	0.0085	EGFR|IL6
WikiPathways	Follicle stimulating hormone (FSH) signaling pathway	0.0085	MAPK3|AKT1
KEGG Pathways	Herpes simplex virus 1 infection	0.0086	IL1B|IL6|TNF|AKT1|ITGB3
Reactome Pathways	Type I hemidesmosome assembly	0.0087	LAMC2|COL17A1
GO Biological Process	Regulation of cytokine-mediated signaling pathway	0.0089	IL1R2|TSLP|IL6|TNF
GO Biological Process	Negative regulation of gene expression	0.0089	SERPINE1|GAPDH|EREG|FOSB|TNFSF4|MLXIPL|IL1R2|MXI1|ATF3|IL6|TNF|AKT1
GO Molecular Function	Molecular function regulator	0.0089	GPRC5A|SERPINE1|GAPDH|EREG|FOSB|NTS|IL1B|EGF|TNFSF4|FOS|MLXIPL|MXI1|TSLP|ATF3|IL6|NPPC|TNF|AKT1
Reactome Pathways	Collagen degradation	0.009	COL17A1|COL18A1|COL4A6
WikiPathways	TLR4 signaling and tolerance	0.0091	IL6|TNF
TISSUES	Cervical carcinoma cell	0.0094	GAPDH|MAPK3|EGFR|LMNA|AKT1
GO Biological Process	Regulation of secretion	0.0096	GAPDH|IL1B|EGF|EGFR|TNFSF4|IL6|TNF
WikiPathways	PDGFR-beta pathway	0.0096	MAPK3|FOS
GO Biological Process	Hemidesmosome assembly	0.0097	LAMC2|COL17A1
GO Biological Process	Negative regulation of mapk cascade	0.0098	IL1B|ATF3|DUSP10|AKT1
WikiPathways	22q11.2 copy number variation syndrome	0.0098	ALDH1A2|VWF|EGFR
InterPro Domains	AP-1 transcription factor	0.0099	FOSB|FOS|ATF3
TISSUES	Blood cancer cell	0.01	GAPDH|ALDH1A2|MAPK3|IL1B|FOS|ATF3|LMNA|AKT1|ITGB3
WikiPathways	Extracellular vesicle-mediated signaling in recipient cells	0.0101	EGFR|AKT1
WikiPathways	Oligodendrocyte specification and differentiation, leading to myelin components for CNS	0.0101	IL1B|TNF
GO Biological Process	Cellular component organization	0.0102	SERPINE1|GAPDH|EREG|ALDH1A2|VWF|MAPK3|LAMC2|EGF|EGFR|BAG4|KLK4|COL17A1|COL18A1|LMNA|PTPRD|COL4A6|IL6|TNF|AKT1|ITGB3|TPPP3
GO Biological Process	Lung development	0.0102	RDH10|ALDH1A2|MAPK3|EGFR
GO Biological Process	Positive regulation of tyrosine phosphorylation of stat protein	0.0102	TSLP|IL6|TNF
GO Biological Process	Cellular response to endogenous stimulus	0.0104	FOSB|MAPK3|EGFR|TNFSF4|BAG4|FOS|ASS1|TNF|AKT1
GO Biological Process	Cellular response to amino acid stimulus	0.0106	EGFR|ASS1|TNF
KEGG Pathways	Type I diabetes mellitus	0.0106	IL1B|TNF
GO Biological Process	Regulation of catalytic activity	0.0107	GPRC5A|SERPINE1|GAPDH|EREG|MAPK3|IL1B|EGF|EGFR|BAG4|DUSP10|TNF|AKT1|ITGB3
GO Biological Process	Positive regulation of interferon-gamma production	0.0109	IL1B|TNFSF4|TNF
GO Biological Process	Positive regulation of epidermal growth factor-activated receptor activity	0.0109	EREG|EGF
GO Biological Process	Negative regulation of wound healing	0.0109	SERPINE1|DUSP10|TNF
GO Biological Process	Organic substance biosynthetic process	0.0109	GAPDH|RDH10|EREG|FOSB|ALDH1A2|MAPK3|IL1B|EGFR|FOS|ATF3|ASS1|NPPC|TNF|AKT1
DISEASES	Colonic disease	0.0109	EGFR|MXI1|AKT1
TISSUES	Adult	0.0111	IL6|TNF
GO Biological Process	Regulation of signaling receptor activity	0.0112	GPRC5A|SERPINE1|EREG|EGF
WikiPathways	IL-17 signaling pathway	0.0112	MAPK3|AKT1
KEGG Pathways	Oxytocin signaling pathway	0.0115	MAPK3|EGFR|FOS
GO Cellular Component	Endomembrane system	0.0116	SERPINE1|GAPDH|RDH10|NTS|VWF|MAPK3|IL1B|EGF|EGFR|FOS|KLK4|COL17A1|COL18A1|DUSP10|LMNA|ASS1|COL4A6|IL6|NPPC|TNF|ITGB3
KEGG Pathways	mTOR signaling pathway	0.0118	MAPK3|TNF|AKT1
GO Biological Process	Pancreas development	0.012	ALDH1A2|IL6|AKT1
GO Biological Process	Positive regulation of fibroblast migration	0.0121	BAG4|AKT1
GO Biological Process	Positive regulation of vascular endothelial growth factor receptor signaling pathway	0.0121	IL1B|ITGB3
GO Biological Process	Retinal metabolic process	0.0121	RDH10|ALDH1A2
GO Biological Process	Negative regulation of production of mirnas involved in gene silencing by mirna	0.0121	IL6|TNF
WikiPathways	Angiopoietin-like protein 8 regulatory pathway	0.0121	MAPK3|MLXIPL|AKT1
GO Biological Process	Regulation of cellular macromolecule biosynthetic process	0.0122	SERPINE1|GAPDH|EREG|FOSB|MAPK3|IL1B|EGF|EGFR|TNFSF4|FOS|MLXIPL|MXI1|ATF3|IL6|NPPC|TNF|AKT1
GO Biological Process	Negative regulation of cell development	0.0123	IL1B|DUSP10|IL6|NPPC|TNF
GO Biological Process	Regulation of glucose transmembrane transport	0.0123	IL1B|TNF|AKT1
WikiPathways	Hepatocyte growth factor receptor signaling	0.0123	MAPK3|FOS
UniProt Keywords	Basement membrane	0.0124	LAMC2|COL17A1|COL4A6
WikiPathways	Host-pathogen interaction of human coronaviruses - MAPK signaling	0.0129	MAPK3|FOS
GO Biological Process	Neural crest cell development	0.0131	RDH10|ALDH1A2|MAPK3
GO Biological Process	Positive regulation of interleukin-13 production	0.0133	TNFSF4|TSLP
GO Biological Process	Regulation of establishment of endothelial barrier	0.0133	IL1B|TNF
GO Biological Process	Regulation of hormone levels	0.0136	RDH10|ALDH1A2|IL1B|EGFR|IL6|TNF
GO Biological Process	Regulation of cellular response to stress	0.0136	MAPK3|IL1B|EGFR|BAG4|DUSP10|TNF|AKT1
COMPARTMENTS	laminin-5 complex	0.0137	LAMC2|COL17A1
COMPARTMENTS	Plasma membrane	0.0137	GPRC5A|GAPDH|EREG|VWF|MAPK3|IL1B|EGF|EGFR|TNFSF4|BAG4|IL1R2|COL17A1|PTPRD|IL6|TNF|AKT1|ITGB3
COMPARTMENTS	Integrin complex	0.0137	VWF|COL17A1|ITGB3
COMPARTMENTS	Integrin alphaiib-beta3 complex	0.0137	VWF|ITGB3
KEGG Pathways	Type II diabetes mellitus	0.0137	MAPK3|TNF
KEGG Pathways	MicroRNAs in cancer	0.0137	MAPK3|EGFR|ITGB3
KEGG Pathways	Hepatocellular carcinoma	0.0137	MAPK3|EGFR|AKT1
KEGG Pathways	cGMP-PKG signaling pathway	0.0138	MAPK3|NPPC|AKT1
GO Biological Process	Regulation of cellular ketone metabolic process	0.0141	RDH10|IL1B|MLXIPL|AKT1
GO Biological Process	Positive regulation of cellular protein localization	0.0141	IL1B|EGF|EGFR|TNF|AKT1
Reactome Pathways	Anchoring fibril formation	0.0141	LAMC2|COL4A6
Reactome Pathways	Constitutive Signaling by Aberrant PI3K in Cancer	0.0141	EREG|EGF|EGFR
Reactome Pathways	ECM proteoglycans	0.0141	SERPINE1|COL4A6|ITGB3
Reactome Pathways	GRB2:SOS provides linkage to MAPK signaling for Integrins	0.0141	VWF|ITGB3
Reactome Pathways	p130Cas linkage to MAPK signaling for integrins	0.0141	VWF|ITGB3
Reactome Pathways	Constitutive Signaling by EGFRvIII	0.0141	EGF|EGFR
WikiPathways	Sleep regulation	0.0142	FOS|IL6
WikiPathways	miRNAs involvement in the immune response in sepsis	0.0142	IL6|TNF
WikiPathways	Neovascularisation processes	0.0142	MAPK3|AKT1
GO Cellular Component	Basement membrane	0.0143	LAMC2|COL17A1|COL18A1|COL4A6
GO Cellular Component	Platelet alpha granule	0.0143	SERPINE1|VWF|EGF|ITGB3
GO Biological Process	Positive regulation of type 2 immune response	0.0145	TNFSF4|IL6
GO Biological Process	Negative regulation of macromolecule biosynthetic process	0.0145	GAPDH|EREG|FOSB|TNFSF4|MLXIPL|MXI1|ATF3|NPPC|TNF|ITGB3
GO Biological Process	Positive regulation of heterotypic cell-cell adhesion	0.0145	IL1B|TNF
GO Biological Process	Locomotion	0.0145	MAPK3|IL1B|LAMC2|EGFR|IL6|TNF|AKT1|ITGB3|DNAH2
GO Biological Process	Positive regulation of membrane protein ectodomain proteolysis	0.0145	IL1B|TNF
COMPARTMENTS	Immunoglobulin complex	0.0146	TSLP|IL6|TNF
GO Biological Process	Positive regulation of carbohydrate metabolic process	0.0146	EGF|MLXIPL|AKT1
Reactome Pathways	Senescence-Associated Secretory Phenotype (SASP)	0.0147	MAPK3|FOS|IL6
Reactome Pathways	Signaling by ERBB2 ECD mutants	0.0147	EGF|EGFR
GO Biological Process	Cellular response to organic cyclic compound	0.0149	MAPK3|IL1B|EGFR|ASS1|TNF|AKT1
WikiPathways	Brain-derived neurotrophic factor (BDNF) signaling pathway	0.0151	MAPK3|FOS|AKT1
WikiPathways	Neural crest cell migration during development	0.0152	FOS|AKT1
WikiPathways	Kisspeptin/kisspeptin receptor system in the ovary	0.0152	MAPK3|AKT1
GO Biological Process	Regulation of transcription by rna polymerase ii	0.0155	SERPINE1|FOSB|MAPK3|IL1B|EGFR|FOS|MLXIPL|MXI1|ATF3|IL6|TNF|AKT1
GO Biological Process	Generation of neurons	0.0155	ALDH1A2|MAPK3|IL1B|LAMC2|EGFR|DUSP10|PTPRD|IL6|TNF|AKT1
GO Biological Process	Positive regulation of nik/nf-kappab signaling	0.0155	IL1B|EGFR|TNF
GO Biological Process	Regulation of ossification	0.0156	MAPK3|IL6|NPPC|TNF
GO Biological Process	Positive regulation of mapk cascade	0.0156	MAPK3|IL1B|EGF|EGFR|IL6|TNF
WikiPathways	PDGF pathway	0.0156	MAPK3|FOS
WikiPathways	Bladder cancer	0.0156	EGF|EGFR
WikiPathways	Oxidative damage response	0.0156	BAG4|TNF
GO Biological Process	Regulation of nucleobase-containing compound metabolic process	0.0157	SERPINE1|EREG|FOSB|MAPK3|IL1B|EGF|EGFR|TNFSF4|FOS|MLXIPL|MXI1|ATF3|LMNA|IL6|NPPC|TNF|AKT1
GO Biological Process	Positive regulation of humoral immune response	0.0158	IL1B|TNF
GO Biological Process	Negative regulation of glucose transmembrane transport	0.0158	IL1B|TNF
GO Biological Process	Cellular response to prostaglandin e stimulus	0.0158	TNFSF4|AKT1
GO Biological Process	Positive regulation of protein localization to cell surface	0.0158	TNF|AKT1
GO Biological Process	Negative regulation of proteolysis	0.016	SERPINE1|GAPDH|IL1R2|TNF|AKT1
WikiPathways	Regulation of actin cytoskeleton	0.0161	MAPK3|EGF|EGFR
GO Biological Process	Regulation of vesicle-mediated transport	0.0164	SERPINE1|MAPK3|IL1B|EGF|TNF|ITGB3
WikiPathways	Fas ligand pathway and stress induction of heat shock proteins	0.0166	LMNA|TNF
WikiPathways	Neural crest cell migration in cancer	0.0166	FOS|AKT1
TISSUES	Mammary gland tumor cell line	0.0167	EGF|EGFR
DISEASES	Immune system disease	0.0168	IL1B|TNFSF4|TSLP|COL17A1|IL6|TNF|AKT1
DISEASES	Hepatobiliary disease	0.0168	GAPDH|EGFR|TNF|AKT1
DISEASES	Junctional epidermolysis bullosa	0.0168	LAMC2|COL17A1
DISEASES	Myocarditis	0.0168	IL6|TNF
COMPARTMENTS	Tubulin complex	0.017	GAPDH|AKT1
TISSUES	Leukemia cell	0.0171	GAPDH|ALDH1A2|MAPK3|FOS|ATF3|LMNA|AKT1|ITGB3
WikiPathways	Vitamin A and carotenoid metabolism	0.0171	RDH10|ALDH1A2
GO Biological Process	Morphogenesis of an epithelial fold	0.0172	RDH10|EGFR
TISSUES	Parenchyma	0.0175	SERPINE1|IL6
Reactome Pathways	Gastrin-CREB signalling pathway via PKC and MAPK	0.0178	MAPK3|EGFR
WikiPathways	Interleukin-11 signaling pathway	0.0178	MAPK3|AKT1
COMPARTMENTS	Clathrin-coated vesicle	0.0182	EREG|VWF|EGF|EGFR
WikiPathways	Translation inhibitors in chronically activated PDGFRA cells	0.0184	MAPK3|AKT1
WikiPathways	Insulin signaling	0.0184	MAPK3|FOS|AKT1
GO Biological Process	Regulation of organelle organization	0.0185	EREG|MAPK3|IL1B|EGF|BAG4|LMNA|PTPRD|TNF|AKT1
DISEASES	Meningitis	0.0185	IL6|TNF
WikiPathways	Epithelial to mesenchymal transition in colorectal cancer	0.0186	MAPK3|COL4A6|AKT1
GO Biological Process	Positive regulation of t cell differentiation	0.0187	IL1B|TNFSF4|DUSP10
WikiPathways	Aryl hydrocarbon receptor Netpath	0.0188	EGFR|TNF
WikiPathways	NO/cGMP/PKG mediated neuroprotection	0.0188	IL1B|TNF
GO Biological Process	Cellular response to hormone stimulus	0.0192	FOSB|EGFR|TNFSF4|FOS|ASS1|AKT1
WikiPathways	Interleukin-1 (IL-1) structural pathway	0.0193	MAPK3|FOS
Reactome Pathways	Constitutive Signaling by Ligand-Responsive EGFR Cancer Variants	0.0194	EGF|EGFR
GO Biological Process	Small molecule biosynthetic process	0.0196	GAPDH|RDH10|ALDH1A2|IL1B|ATF3|ASS1
WikiPathways	Pluripotent stem cell differentiation pathway	0.0199	EGF|IL6
GO Biological Process	Positive regulation of proteolysis	0.02	MAPK3|IL1B|EGF|TNF|AKT1
KEGG Pathways	VEGF signaling pathway	0.02	MAPK3|AKT1
GO Biological Process	Response to corticosterone	0.0203	FOSB|FOS
GO Biological Process	Positive regulation of leukocyte adhesion to vascular endothelial cell	0.0203	IL6|TNF
WikiPathways	Synaptic signaling pathways associated with autism spectrum disorder	0.0205	MAPK3|AKT1
COMPARTMENTS	Plasma membrane protein complex	0.0206	VWF|IL1B|EGFR|COL17A1|IL6|AKT1|ITGB3
TISSUES	Non-small cell lung cancer cell line	0.0213	EGFR|AKT1
DISEASES	Allergic disease	0.0213	IL1B|TSLP|TNF
DISEASES	Hyperglycemia	0.0213	IL6|AKT1
DISEASES	Influenza	0.0213	IL6|TNF
KEGG Pathways	Epstein-Barr virus infection	0.0218	IL6|TNF|AKT1
GO Biological Process	Positive regulation of histone modification	0.022	MAPK3|IL1B|LMNA
GO Biological Process	Positive regulation of fatty acid biosynthetic process	0.022	IL1B|MLXIPL
GO Biological Process	Positive regulation of cytokine production involved in inflammatory response	0.022	IL6|TNF
TISSUES	Thalamic nucleus	0.0222	GAPDH|FOS
COMPARTMENTS	Spanning component of plasma membrane	0.0223	EGF|EGFR
GO Biological Process	interleukin-1-mediated signaling pathway	0.0225	MAPK3|IL1B|IL1R2
GO Biological Process	Cell activation	0.0227	VWF|MAPK3|IL1B|EGFR|TNFSF4|IL6|TNF|ITGB3
DISEASES	Hepatobiliary system cancer	0.0229	GAPDH|EGFR|AKT1
DISEASES	Pancreas disease	0.0229	EGFR|IL6|AKT1
KEGG Pathways	Cytosolic DNA-sensing pathway	0.023	IL1B|IL6
COMPARTMENTS	Clathrin-coated endocytic vesicle membrane	0.0231	EREG|EGF|EGFR
COMPARTMENTS	Platelet alpha granule lumen	0.0231	SERPINE1|VWF|EGF
COMPARTMENTS	Vesicle	0.0231	GPRC5A|SERPINE1|GAPDH|EREG|NTS|VWF|MAPK3|EGF|EGFR|COL18A1|AKT1|ITGB3
GO Biological Process	Positive regulation of t cell proliferation	0.0231	IL1B|TNFSF4|IL6
DISEASES	Organ system cancer	0.0234	GAPDH|IL1B|EGFR|MXI1|IL6|TNF|AKT1
KEGG Pathways	GnRH secretion	0.0234	MAPK3|AKT1
WikiPathways	Apoptosis-related network due to altered Notch3 in ovarian cancer	0.0236	TNF|AKT1
GO Biological Process	Positive regulation of leukocyte chemotaxis	0.0237	SERPINE1|MAPK3|IL6
GO Biological Process	Defense response to gram-negative bacterium	0.0237	SERPINE1|TSLP|IL6
GO Biological Process	Positive regulation of nitric-oxide synthase activity	0.0237	TNF|AKT1
GO Biological Process	Response to camp	0.0237	FOSB|FOS|ASS1
GO Biological Process	Negative regulation of release of cytochrome c from mitochondria	0.0237	LMNA|AKT1
KEGG Pathways	Retinol metabolism	0.0239	RDH10|ALDH1A2
GO Biological Process	Regulation of epithelial cell migration	0.024	DUSP10|TNF|AKT1|ITGB3
WikiPathways	Ras signaling	0.0241	MAPK3|EGFR|AKT1
GO Biological Process	Regulation of translation	0.0244	GAPDH|MAPK3|IL6|TNF|AKT1
UniProt Keywords	Disease	0.0248	GPRC5A|VWF|LAMC2|EGF|EGFR|TNFSF4|FOS|MLXIPL|KLK4|MXI1|COL17A1|ATF3|LMNA|ASS1|COL4A6|SSUH2|AKT1|ITGB3
Reactome Pathways	RA biosynthesis pathway	0.0248	RDH10|ALDH1A2
GO Biological Process	Regulation of transcription, dna-templated	0.0249	SERPINE1|EREG|FOSB|MAPK3|IL1B|EGF|EGFR|TNFSF4|FOS|MLXIPL|MXI1|ATF3|IL6|TNF|AKT1
KEGG Pathways	cAMP signaling pathway	0.0251	MAPK3|FOS|AKT1
KEGG Pathways	Adherens junction	0.0251	MAPK3|EGFR
KEGG Pathways	Amphetamine addiction	0.0251	FOSB|FOS
KEGG Pathways	Renal cell carcinoma	0.0251	MAPK3|AKT1
KEGG Pathways	Acute myeloid leukemia	0.0251	MAPK3|AKT1
GO Biological Process	Regulation of fatty acid metabolic process	0.0252	IL1B|MLXIPL|AKT1
GO Biological Process	Positive regulation of immune response	0.0253	EREG|MAPK3|IL1B|TNFSF4|IL6|TNF
GO Biological Process	Regulation of receptor-mediated endocytosis	0.0258	SERPINE1|EGF|ITGB3
KEGG Pathways	Adipocytokine signaling pathway	0.026	TNF|AKT1
GO Biological Process	Small molecule metabolic process	0.0263	GAPDH|RDH10|ALDH1A2|MAPK3|IL1B|ATF3|ASS1|NPPC|TNF|AKT1
KEGG Pathways	Platinum drug resistance	0.0265	MAPK3|AKT1
DISEASES	Uterine disease	0.0269	IL1B|IL6|AKT1
GO Biological Process	Negative regulation of protein kinase activity	0.027	GPRC5A|IL1B|DUSP10|AKT1
GO Biological Process	Carboxylic acid metabolic process	0.0271	GAPDH|RDH10|ALDH1A2|MAPK3|IL1B|ASS1|AKT1
TISSUES	Spinal cord	0.0273	IL1B|FOS|IL6|TNF
WikiPathways	MET in type 1 papillary renal cell carcinoma	0.0276	MAPK3|AKT1
WikiPathways	Complement and coagulation cascades	0.0276	SERPINE1|VWF
GO Biological Process	Olefinic compound metabolic process	0.0282	RDH10|ALDH1A2|MAPK3
GO Biological Process	Regulation of protein catabolic process	0.0284	IL1B|EGF|EGFR|TNF|AKT1
GO Biological Process	Positive regulation of protein catabolic process	0.0284	IL1B|EGF|TNF|AKT1
KEGG Pathways	Biosynthesis of amino acids	0.0284	GAPDH|ASS1
GO Biological Process	Decidualization	0.0285	MAPK3|TPPP3
Reactome Pathways	Cargo recognition for clathrin-mediated endocytosis	0.0294	EREG|EGF|EGFR
KEGG Pathways	Chronic myeloid leukemia	0.0296	MAPK3|AKT1
DISEASES	Autoimmune disease of skin and connective tissue	0.0298	IL1B|COL17A1|TNF
KEGG Pathways	Arrhythmogenic right ventricular cardiomyopathy	0.03	LMNA|ITGB3
GO Biological Process	Leukocyte apoptotic process	0.0302	IL6|AKT1
Reactome Pathways	NOTCH3 Activation and Transmission of Signal to the Nucleus	0.0304	EGF|EGFR
DISEASES	Liver disease	0.0305	GAPDH|TNF|AKT1
DISEASES	Colon cancer	0.0309	EGFR|AKT1
DISEASES	Hepatocellular carcinoma	0.0309	GAPDH|AKT1
TISSUES	Erythroleukemia cell	0.0311	GAPDH|MAPK3|AKT1|ITGB3
GO Biological Process	Negative regulation of endopeptidase activity	0.0312	SERPINE1|GAPDH|TNF|AKT1
GO Biological Process	Regulation of t-helper 1 type immune response	0.0321	IL1B|TNFSF4
GO Biological Process	Positive regulation of osteoclast differentiation	0.0321	FOS|TNF
GO Biological Process	Positive regulation of mononuclear cell migration	0.0321	SERPINE1|TNF
GO Cellular Component	Vesicle	0.0321	GPRC5A|SERPINE1|GAPDH|EREG|NTS|VWF|MAPK3|IL1B|EGF|EGFR|KLK4|COL18A1|ASS1|PTPRD|NPPC|TNF|AKT1|ITGB3
GO Cellular Component	Collagen-containing extracellular matrix	0.0321	SERPINE1|VWF|LAMC2|COL17A1|COL18A1|COL4A6
TISSUES	Vascular system	0.0321	SERPINE1|VWF|IL1B|FOS|LMNA
GO Biological Process	Antimicrobial humoral immune response mediated by antimicrobial peptide	0.0324	GAPDH|NTS|TSLP
GO Cellular Component	Cytoplasm	0.0329	GPRC5A|SERPINE1|GAPDH|RDH10|EREG|ALDH1A2|NTS|VWF|MAPK3|IL1B|LAMC2|EGF|EGFR|BAG4|FOS|MLXIPL|KLK4|IL1R2|MXI1|COL17A1|COL18A1|DUSP10|LMNA|ASS1|COL4A6|IL6|NPPC|TNF|SSUH2|AKT1|ITGB3|DNAH2|TPPP3
GO Molecular Function	Cytokine activity	0.0329	IL1B|TNFSF4|TSLP|IL6|TNF
GO Biological Process	Diterpenoid metabolic process	0.0332	RDH10|ALDH1A2|EGFR
GO Biological Process	Positive regulation of vascular endothelial growth factor production	0.0338	IL1B|IL6
KEGG Pathways	Complement and coagulation cascades	0.0343	SERPINE1|VWF
GO Biological Process	Defense response to other organism	0.0348	SERPINE1|GAPDH|TNFSF4|TSLP|ASS1|IL6|TNF
WikiPathways	Physico-chemical features and toxicity-associated pathways	0.0348	EGFR|AKT1
WikiPathways	SARS-CoV-2 innate immunity evasion and cell-specific immune response	0.0348	IL6|TNF
HPO	Disease	0.0348	ALDH1A2|VWF|LAMC2|EGFR|TNFSF4|TSLP|COL17A1|COL18A1|LMNA|PTPRD|AKT1|ITGB3|DNAH2
HPO	Prolonged bleeding after surgery	0.0348	SERPINE1|VWF|ITGB3
HPO	Internal hemorrhage	0.0348	SERPINE1|VWF|LMNA|AKT1|ITGB3
HPO	Abnormality of dental structure	0.0348	LAMC2|KLK4|COL17A1|LMNA|SSUH2|AKT1
HPO	Vascular skin abnormality	0.0348	SERPINE1|VWF|EGFR|FOS|LMNA|AKT1|ITGB3
GO Biological Process	Negative regulation of transmembrane transport	0.0353	IL1B|TNF|AKT1
GO Biological Process	Regulation of osteoblast differentiation	0.0353	IL6|NPPC|TNF
GO Biological Process	Positive regulation of cell division	0.0353	EREG|IL1B|EGF
GO Biological Process	Regulation of interleukin-17 production	0.0356	TNFSF4|IL6
GO Biological Process	ERK1 and ERK2 cascade	0.0356	MAPK3|EGF
GO Biological Process	Regulation of multicellular organismal development	0.0356	SERPINE1|IL1B|EGF|EGFR|TNFSF4|FOS|DUSP10|PTPRD|IL6|TNF|AKT1
GO Biological Process	Negative regulation of cell migration	0.0365	SERPINE1|DUSP10|TNF|AKT1
GO Biological Process	Negative regulation of cellular macromolecule biosynthetic process	0.0365	GAPDH|EREG|FOSB|TNFSF4|MLXIPL|MXI1|ATF3|NPPC|TNF
GO Biological Process	Phosphate-containing compound metabolic process	0.0369	GAPDH|EREG|MAPK3|IL1B|EGF|EGFR|DUSP10|PTPRD|NPPC|TNF|AKT1
GO Biological Process	Odontogenesis	0.037	SERPINE1|KLK4|SSUH2
UniProt Keywords	Vasoactive	0.037	NTS|NPPC
GO Biological Process	Regulation of peptidase activity	0.0372	SERPINE1|GAPDH|MAPK3|TNF|AKT1
GO Biological Process	Salivary gland morphogenesis	0.0373	EGFR|TNF
GO Biological Process	Regulation of regulatory t cell differentiation	0.0373	TNFSF4|DUSP10
GO Biological Process	Positive regulation of cyclin-dependent protein serine/threonine kinase activity	0.0373	EGFR|AKT1
GO Biological Process	Positive regulation of cytokine secretion	0.0373	GAPDH|TNF
GO Biological Process	Negative regulation of hydrolase activity	0.0373	SERPINE1|GAPDH|BAG4|TNF|AKT1
GO Biological Process	Regulation of fatty acid transport	0.0373	IL1B|AKT1
TISSUES	Cecum	0.0377	GAPDH|FOS
TISSUES	Muscular system	0.0377	GAPDH|IL1B|ATF3|ASS1|IL6|TNF|AKT1|ITGB3
KEGG Pathways	Th1 and Th2 cell differentiation	0.038	MAPK3|FOS
GO Biological Process	Regulation of mitotic cell cycle	0.0391	EREG|IL1B|EGF|EGFR|TNF|AKT1
GO Biological Process	Regulation of phosphatidylinositol 3-kinase signaling	0.0391	MAPK3|EGFR|TNF
GO Biological Process	Hyaluronan metabolic process	0.0391	IL1B|AKT1
GO Biological Process	Positive regulation of histone acetylation	0.0391	MAPK3|IL1B
GO Biological Process	Cellular response to dexamethasone stimulus	0.0391	EGFR|ASS1
KEGG Pathways	GnRH signaling pathway	0.0393	MAPK3|EGFR
GO Biological Process	Rhythmic process	0.0398	SERPINE1|EREG|EGFR|ASS1
GO Biological Process	Positive regulation of dna-binding transcription factor activity	0.0398	IL1B|IL6|TNF|AKT1
KEGG Pathways	Fc gamma R-mediated phagocytosis	0.0398	MAPK3|AKT1
GO Biological Process	Immune system process	0.04	GAPDH|NTS|MAPK3|IL1B|TNFSF4|IL1R2|TSLP|ASS1|IL6|TNF|AKT1|ITGB3
GO Biological Process	Negative regulation of immune effector process	0.04	TNFSF4|DUSP10|TNF
GO Biological Process	Carbohydrate biosynthetic process	0.04	GAPDH|ATF3|AKT1
GO Biological Process	Tumor necrosis factor-mediated signaling pathway	0.04	TNFSF4|BAG4|TNF
GO Biological Process	Movement of cell or subcellular component	0.0402	MAPK3|IL1B|LAMC2|EGFR|IL6|TNF|AKT1|ITGB3|DNAH2
KEGG Pathways	TGF-beta signaling pathway	0.0402	MAPK3|TNF
GO Biological Process	Peptidyl-tyrosine autophosphorylation	0.0403	MAPK3|EGFR
GO Biological Process	Positive regulation of vasoconstriction	0.0403	EGFR|AKT1
GO Biological Process	Negative regulation of cell junction assembly	0.0403	IL1B|TNF
WikiPathways	Primary focal segmental glomerulosclerosis (FSGS)	0.0404	AKT1|ITGB3
WikiPathways	Head and neck squamous cell carcinoma	0.0404	EGFR|AKT1
KEGG Pathways	Circadian entrainment	0.0407	MAPK3|FOS
WikiPathways	Cytosolic DNA-sensing pathway	0.0409	IL1B|IL6
DISEASES	Osteoarthritis	0.0412	ALDH1A2|IL1B
WikiPathways	Arrhythmogenic right ventricular cardiomyopathy	0.0416	LMNA|ITGB3
WikiPathways	VEGFA-VEGFR2 signaling pathway	0.0416	GAPDH|MAPK3|AKT1|ITGB3
GO Biological Process	Regulation of nervous system development	0.0417	IL1B|EGF|DUSP10|PTPRD|IL6|TNF|AKT1
GO Biological Process	Defense response to bacterium	0.0419	SERPINE1|TSLP|IL6|TNF
GO Biological Process	Negative regulation of leukocyte cell-cell adhesion	0.0419	TNFSF4|ASS1|AKT1
GO Biological Process	Developmental process involved in reproduction	0.042	RDH10|EREG|MAPK3|IL1B|EGFR|AKT1|TPPP3
GO Biological Process	Embryonic forelimb morphogenesis	0.042	RDH10|ALDH1A2
KEGG Pathways	Progesterone-mediated oocyte maturation	0.042	MAPK3|AKT1
DISEASES	Endocrine gland cancer	0.0421	GAPDH|EGFR|AKT1
COMPARTMENTS	Fibrinogen complex	0.0423	SERPINE1|VWF
GO Biological Process	Liver development	0.0423	ALDH1A2|EGFR|ASS1
GO Biological Process	Negative regulation of cytokine production	0.043	TNFSF4|IL1R2|IL6|TNF
GO Biological Process	Negative regulation of cell adhesion	0.043	SERPINE1|TNFSF4|ASS1|AKT1
GO Biological Process	Striated muscle tissue development	0.043	ALDH1A2|FOS|ATF3|LMNA
GO Biological Process	Protein phosphorylation	0.0433	EREG|MAPK3|IL1B|EGF|EGFR|TNF|AKT1
KEGG Pathways	Viral protein interaction with cytokine and cytokine receptor	0.0433	IL6|TNF
GO Biological Process	Negative regulation of protein processing	0.0436	SERPINE1|IL1R2
GO Biological Process	Response to fluid shear stress	0.0436	ASS1|AKT1
GO Biological Process	Positive regulation of molecular function	0.0436	GPRC5A|EREG|MAPK3|IL1B|EGF|EGFR|IL6|TNF|AKT1|ITGB3
GO Biological Process	Positive regulation of translation	0.0436	MAPK3|IL6|TNF
GO Biological Process	Negative regulation of nucleobase-containing compound metabolic process	0.0436	EREG|FOSB|TNFSF4|MLXIPL|MXI1|ATF3|IL6|NPPC|TNF
GO Biological Process	Embryonic digestive tract development	0.0436	ALDH1A2|TNF
GO Biological Process	Negative regulation of epithelial cell proliferation	0.0436	EREG|DUSP10|TNF
GO Biological Process	Regulation of cell cycle	0.0436	EREG|IL1B|EGF|EGFR|MLXIPL|NPPC|TNF|AKT1
GO Biological Process	Regulation of cell development	0.0436	IL1B|DUSP10|PTPRD|IL6|NPPC|TNF|AKT1
DISEASES	Thrombosis	0.0443	SERPINE1|VWF
GO Biological Process	Skeletal muscle organ development	0.0444	FOS|ATF3|ASS1
GO Biological Process	Muscle structure development	0.0444	FOS|ATF3|LMNA|ASS1|AKT1
GO Biological Process	Negative regulation of neurogenesis	0.0453	IL1B|DUSP10|IL6|TNF
Reactome Pathways	FCERI mediated MAPK activation	0.0461	MAPK3|FOS
KEGG Pathways	Protein digestion and absorption	0.0463	COL17A1|COL4A6
GO Biological Process	Multi-organism reproductive process	0.0467	EREG|FOSB|MAPK3|IL1B|FOS|AKT1|TPPP3
GO Biological Process	Carboxylic acid biosynthetic process	0.0468	RDH10|ALDH1A2|IL1B|ASS1
GO Biological Process	Negative regulation of protein serine/threonine kinase activity	0.0468	IL1B|DUSP10|AKT1
KEGG Pathways	NF-kappa B signaling pathway	0.0468	IL1B|TNF
GO Biological Process	Muscle organ development	0.0469	FOS|ATF3|LMNA|ASS1
GO Biological Process	Animal organ formation	0.0469	RDH10|MAPK3
GO Biological Process	Response to growth hormone	0.0469	ASS1|AKT1
GO Biological Process	Regulation of superoxide metabolic process	0.0469	EGFR|TNF
GO Biological Process	Positive regulation of g1/s transition of mitotic cell cycle	0.0469	EGFR|AKT1
HPO	Fragile nails	0.0478	LAMC2|COL17A1|LMNA
GO Biological Process	Inflammatory response to antigenic stimulus	0.0485	IL1B|TNF
GO Biological Process	Negative regulation of jnk cascade	0.0485	DUSP10|AKT1
GO Biological Process	Regulation of blood vessel diameter	0.0485	EGFR|NPPC|AKT1
GO Biological Process	Cellular response to growth factor stimulus	0.0487	MAPK3|EGFR|BAG4|FOS|AKT1
GO Biological Process	Central nervous system development	0.0497	ALDH1A2|MAPK3|IL1B|EGFR|DUSP10|TNF|AKT1
